# Supplementary material for: Temporal dynamic reorganization of 3D chromatin architecture in hormone-induced breast cancer and endocrine resistance
Source: Nat Commun. 2019 Apr 3;10:1522. doi: 10.1038/s41467-019-09320-9 (PMC6447566; doi:10.1038/s41467-019-09320-9)
Supplement: Supplementary file 4 — Supplementary Data 1 [file 41467_2019_9320_MOESM4_ESM.xlsx]

## Sheet: Compartments
Supplementary Data 1. Identified compartments of TA-HCC, TA-ETC, TA-LTC, TA-LDC, TA-MDC and TA-HDC
Chrosome	Start	End	Compartment	Pattern	Type
chr1	68200000	70700000	B	4	TA-HCC
chr1	70900000	78000000	B	2	TA-HCC
chr1	112600000	112800000	B	1	TA-HCC
chr1	168300000	168600000	B	4	TA-HCC
chr1	169500000	169700000	B	3	TA-HCC
chr1	182000000	186400000	A	1	TA-HCC
chr1	210600000	211400000	B	4	TA-HCC
chr1	242000000	244500000	B	3	TA-HCC
chr2	1800000	3200000	B	4	TA-HCC
chr2	75300000	85100000	B	1	TA-HCC
chr2	136500000	136600000	B	1	TA-HCC
chr2	210200000	210300000	A	1	TA-HCC
chr3	25800000	27500000	B	4	TA-HCC
chr3	112700000	113700000	A	1	TA-HCC
chr3	155400000	155700000	A	1	TA-HCC
chr4	154600000	158900000	B	3	TA-HCC
chr5	38700000	38800000	B	4	TA-HCC
chr5	57100000	57800000	A	1	TA-HCC
chr5	127200000	127500000	A	1	TA-HCC
chr6	5400000	6600000	B	1	TA-HCC
chr6	76600000	79700000	B	1	TA-HCC
chr7	36500000	39600000	B	1	TA-HCC
chr7	56000000	56200000	A	4	TA-HCC
chr7	152500000	155000000	B	3	TA-HCC
chr8	25400000	26000000	B	4	TA-HCC
chr8	48100000	49100000	A	2	TA-HCC
chr8	122100000	122200000	A	2	TA-HCC
chr8	130800000	131600000	A	1	TA-HCC
chr8	131600000	134200000	B	2	TA-HCC
chr8	140700000	146364022	A	1	TA-HCC
chr9	79200000	79800000	B	4	TA-HCC
chr9	89000000	90000000	B	1	TA-HCC
chr9	101600000	101800000	B	1	TA-HCC
chr9	102600000	102900000	A	3	TA-HCC
chr9	123200000	125200000	A	2	TA-HCC
chr9	125200000	125600000	B	1	TA-HCC
chr10	7800000	9300000	A	1	TA-HCC
chr10	96400000	96900000	B	1	TA-HCC
chr10	121700000	122600000	B	2	TA-HCC
chr11	7600000	7700000	A	4	TA-HCC
chr11	30600000	32900000	B	3	TA-HCC
chr11	59600000	60500000	B	1	TA-HCC
chr11	96100000	100800000	B	2	TA-HCC
chr11	108600000	110100000	B	4	TA-HCC
chr12	13400000	14400000	B	1	TA-HCC
chr12	15400000	15700000	B	3	TA-HCC
chr12	102500000	104100000	B	4	TA-HCC
chr12	131300000	133851895	A	1	TA-HCC
chr13	20200000	22200000	A	1	TA-HCC
chr14	0	20800000	B	1	TA-HCC
chr14	58900000	59600000	B	1	TA-HCC
chr14	76500000	76600000	B	1	TA-HCC
chr15	29900000	31700000	A	2	TA-HCC
chr15	31700000	32900000	B	2	TA-HCC
chr15	38800000	39000000	A	1	TA-HCC
chr15	39000000	39100000	B	1	TA-HCC
chr16	10400000	13300000	A	3	TA-HCC
chr16	50800000	53100000	B	1	TA-HCC
chr16	56200000	58800000	A	2	TA-HCC
chr16	71200000	71500000	B	3	TA-HCC
chr16	72700000	72800000	B	3	TA-HCC
chr17	49400000	54900000	B	1	TA-HCC
chr18	18600000	22000000	A	2	TA-HCC
chr18	52600000	54300000	B	4	TA-HCC
chr19	24200000	24300000	A	2	TA-HCC
chr19	30100000	30500000	A	4	TA-HCC
chr20	20800000	21100000	B	1	TA-HCC
chr20	21400000	22700000	B	1	TA-HCC
chr20	52600000	52700000	B	1	TA-HCC
chr21	39400000	39500000	B	2	TA-HCC
chrX	45100000	45300000	B	4	TA-HCC
chrX	48000000	48300000	B	3	TA-HCC
chrX	115300000	115700000	A	2	TA-HCC
chr1	34100000	35200000	B	8	TA-ETC
chr1	63300000	63800000	B	8	TA-ETC
chr1	100900000	108100000	B	5	TA-ETC
chr1	115600000	118500000	A	5	TA-ETC
chr1	118500000	120100000	B	6	TA-ETC
chr1	169700000	169900000	A	7	TA-ETC
chr1	244800000	245300000	A	5	TA-ETC
chr1	246000000	246100000	A	7	TA-ETC
chr2	127800000	129500000	A	8	TA-ETC
chr2	157100000	157400000	A	8	TA-ETC
chr2	176100000	176800000	B	8	TA-ETC
chr2	224200000	224300000	B	8	TA-ETC
chr3	23700000	24600000	A	8	TA-ETC
chr3	39500000	40300000	B	8	TA-ETC
chr3	69400000	70800000	B	8	TA-ETC
chr3	99600000	100200000	A	8	TA-ETC
chr3	101200000	101500000	A	5	TA-ETC
chr3	101500000	101600000	B	7	TA-ETC
chr3	142600000	145800000	B	8	TA-ETC
chr3	157800000	159000000	A	8	TA-ETC
chr3	170500000	172500000	A	5	TA-ETC
chr3	186000000	186200000	B	7	TA-ETC
chr4	9000000	15500000	B	8	TA-ETC
chr4	96600000	96700000	A	8	TA-ETC
chr5	39700000	40700000	B	8	TA-ETC
chr6	1100000	1200000	B	8	TA-ETC
chr6	55300000	57200000	A	8	TA-ETC
chr6	87400000	87500000	A	6	TA-ETC
chr6	87500000	87800000	B	6	TA-ETC
chr6	112200000	112300000	B	8	TA-ETC
chr6	132200000	134300000	B	5	TA-ETC
chr6	134300000	141000000	A	8	TA-ETC
chr7	28200000	29400000	B	8	TA-ETC
chr7	102400000	102500000	B	8	TA-ETC
chr7	115900000	116800000	A	5	TA-ETC
chr7	116800000	123200000	B	8	TA-ETC
chr7	141100000	141200000	B	7	TA-ETC
chr7	149600000	149700000	B	8	TA-ETC
chr7	155000000	158000000	A	8	TA-ETC
chr8	0	200000	A	6	TA-ETC
chr8	9600000	10500000	B	8	TA-ETC
chr8	80700000	81900000	A	8	TA-ETC
chr9	27000000	32500000	B	5	TA-ETC
chr10	43300000	45600000	A	8	TA-ETC
chr10	77200000	78900000	B	6	TA-ETC
chr10	86300000	88200000	B	5	TA-ETC
chr10	129200000	129700000	B	6	TA-ETC
chr11	8600000	13800000	A	7	TA-ETC
chr11	48100000	57200000	B	6	TA-ETC
chr11	82600000	83000000	A	5	TA-ETC
chr11	121000000	121300000	B	8	TA-ETC
chr12	16100000	19300000	B	5	TA-ETC
chr12	114400000	115000000	B	8	TA-ETC
chr13	32000000	32400000	B	8	TA-ETC
chr13	47300000	48500000	B	7	TA-ETC
chr13	49200000	49400000	B	7	TA-ETC
chr13	108900000	109600000	B	8	TA-ETC
chr14	24900000	31000000	B	8	TA-ETC
chr14	99600000	106800000	A	8	TA-ETC
chr15	0	22900000	B	8	TA-ETC
chr15	45900000	49000000	B	8	TA-ETC
chr16	17600000	18700000	B	6	TA-ETC
chr16	19900000	20000000	B	8	TA-ETC
chr16	20100000	20300000	B	8	TA-ETC
chr16	20400000	20600000	B	8	TA-ETC
chr16	72600000	72700000	A	7	TA-ETC
chr17	32900000	33000000	A	7	TA-ETC
chr18	48000000	48100000	B	8	TA-ETC
chr18	48100000	48200000	A	8	TA-ETC
chr18	76800000	78077248	A	6	TA-ETC
chr19	8700000	9100000	B	8	TA-ETC
chr20	22700000	25800000	A	5	TA-ETC
chr20	40300000	42100000	B	7	TA-ETC
chr20	60400000	63025520	A	6	TA-ETC
chr22	26700000	34300000	A	8	TA-ETC
chrX	45400000	45600000	B	8	TA-ETC
chrX	49300000	53000000	B	6	TA-ETC
chrX	77300000	85200000	B	8	TA-ETC
chrX	122400000	123200000	A	7	TA-ETC
chrX	123200000	128700000	B	7	TA-ETC
chrX	138800000	139200000	A	8	TA-ETC
chr1	4000000	5800000	B	12	TA-LTC
chr1	67500000	67800000	B	10	TA-LTC
chr1	83500000	83600000	A	11	TA-LTC
chr1	84300000	86200000	A	9	TA-LTC
chr1	89100000	89500000	A	12	TA-LTC
chr1	100200000	100700000	A	10	TA-LTC
chr1	100700000	100800000	B	9	TA-LTC
chr1	152500000	153000000	B	12	TA-LTC
chr1	159800000	160400000	A	12	TA-LTC
chr1	241700000	242000000	A	11	TA-LTC
chr1	246200000	247100000	A	9	TA-LTC
chr2	3700000	8700000	B	9	TA-LTC
chr2	16200000	19000000	B	10	TA-LTC
chr2	19000000	19600000	A	10	TA-LTC
chr2	33100000	33200000	B	12	TA-LTC
chr2	36700000	36800000	B	10	TA-LTC
chr2	42200000	48200000	A	11	TA-LTC
chr2	54600000	55900000	A	11	TA-LTC
chr2	56000000	56200000	A	10	TA-LTC
chr2	65900000	66300000	B	9	TA-LTC
chr2	66800000	68400000	B	9	TA-LTC
chr2	88700000	89000000	A	10	TA-LTC
chr2	105700000	106200000	A	11	TA-LTC
chr2	106200000	106400000	B	12	TA-LTC
chr2	106500000	106700000	B	11	TA-LTC
chr2	114700000	120000000	B	12	TA-LTC
chr2	156000000	156100000	A	12	TA-LTC
chr2	169000000	169100000	A	12	TA-LTC
chr2	178200000	180100000	B	9	TA-LTC
chr2	180100000	180200000	A	9	TA-LTC
chr2	180200000	182600000	B	11	TA-LTC
chr2	196900000	198500000	A	12	TA-LTC
chr3	4400000	4600000	A	9	TA-LTC
chr3	20000000	20100000	A	12	TA-LTC
chr3	24600000	25700000	B	10	TA-LTC
chr3	88100000	88200000	A	10	TA-LTC
chr3	94600000	94700000	A	10	TA-LTC
chr3	130500000	130600000	B	10	TA-LTC
chr3	136700000	137900000	B	9	TA-LTC
chr3	148700000	151800000	A	11	TA-LTC
chr3	174600000	176100000	A	12	TA-LTC
chr3	176100000	176800000	B	11	TA-LTC
chr3	176800000	178000000	A	10	TA-LTC
chr3	178700000	179500000	A	12	TA-LTC
chr3	192500000	192700000	A	12	TA-LTC
chr4	4900000	5800000	B	10	TA-LTC
chr4	5800000	9000000	A	12	TA-LTC
chr4	52700000	52800000	A	9	TA-LTC
chr4	57900000	68500000	B	11	TA-LTC
chr4	74100000	75200000	B	12	TA-LTC
chr4	78800000	78900000	B	9	TA-LTC
chr4	79800000	83200000	B	10	TA-LTC
chr4	119500000	120300000	A	12	TA-LTC
chr4	125000000	126200000	A	11	TA-LTC
chr4	175700000	176600000	A	12	TA-LTC
chr5	1900000	10200000	B	10	TA-LTC
chr5	10200000	11000000	A	9	TA-LTC
chr5	11100000	11900000	A	9	TA-LTC
chr5	18700000	18800000	A	10	TA-LTC
chr5	32600000	34000000	B	10	TA-LTC
chr5	52900000	54500000	B	12	TA-LTC
chr5	57800000	60000000	B	12	TA-LTC
chr5	60000000	60100000	A	12	TA-LTC
chr5	60100000	60200000	B	12	TA-LTC
chr5	60300000	60400000	B	12	TA-LTC
chr5	74600000	74700000	B	9	TA-LTC
chr5	95900000	96400000	A	12	TA-LTC
chr5	96400000	98200000	B	11	TA-LTC
chr5	142300000	142500000	B	12	TA-LTC
chr5	142600000	142700000	B	12	TA-LTC
chr5	142800000	145200000	B	11	TA-LTC
chr5	154400000	157200000	B	10	TA-LTC
chr6	29000000	29600000	B	9	TA-LTC
chr6	45000000	45100000	B	9	TA-LTC
chr6	80100000	80500000	A	10	TA-LTC
chr6	82300000	83900000	A	12	TA-LTC
chr6	88500000	89400000	B	12	TA-LTC
chr6	93500000	93700000	A	11	TA-LTC
chr6	114000000	116400000	B	11	TA-LTC
chr6	116400000	117000000	A	9	TA-LTC
chr6	122700000	123200000	A	12	TA-LTC
chr7	20200000	20300000	A	11	TA-LTC
chr7	47900000	50800000	B	11	TA-LTC
chr7	55400000	55500000	A	11	TA-LTC
chr7	64900000	65200000	B	9	TA-LTC
chr7	80400000	81100000	A	10	TA-LTC
chr7	87800000	88000000	A	10	TA-LTC
chr7	106100000	106600000	B	12	TA-LTC
chr7	123200000	123600000	A	12	TA-LTC
chr7	143400000	143600000	A	12	TA-LTC
chr7	143600000	148300000	B	12	TA-LTC
chr8	10700000	11100000	B	9	TA-LTC
chr8	11100000	12400000	A	9	TA-LTC
chr8	26400000	27200000	B	11	TA-LTC
chr8	30700000	36700000	B	10	TA-LTC
chr8	39900000	40100000	B	12	TA-LTC
chr8	40300000	41000000	B	12	TA-LTC
chr8	49300000	49800000	A	12	TA-LTC
chr8	69500000	70600000	A	10	TA-LTC
chr8	74900000	80700000	B	9	TA-LTC
chr8	96300000	98600000	B	9	TA-LTC
chr8	126700000	128700000	B	9	TA-LTC
chr8	129300000	130800000	B	9	TA-LTC
chr9	66500000	66700000	A	9	TA-LTC
chr9	86900000	88300000	B	9	TA-LTC
chr9	108600000	108900000	A	12	TA-LTC
chr9	112300000	114200000	B	9	TA-LTC
chr10	15200000	17300000	B	10	TA-LTC
chr10	27000000	35900000	A	9	TA-LTC
chr10	82700000	82800000	A	12	TA-LTC
chr10	114200000	121700000	A	9	TA-LTC
chr10	132000000	133700000	B	9	TA-LTC
chr11	0	4200000	A	9	TA-LTC
chr11	38300000	38700000	A	11	TA-LTC
chr11	38700000	43700000	B	11	TA-LTC
chr11	84300000	85100000	A	9	TA-LTC
chr11	85200000	87000000	A	11	TA-LTC
chr11	87000000	93400000	B	9	TA-LTC
chr11	102500000	102900000	B	12	TA-LTC
chr11	103000000	107800000	B	12	TA-LTC
chr11	108100000	108200000	B	11	TA-LTC
chr11	110300000	111400000	B	9	TA-LTC
chr11	124600000	125600000	A	11	TA-LTC
chr11	125700000	126300000	A	11	TA-LTC
chr11	134400000	134500000	A	11	TA-LTC
chr12	8500000	8600000	B	12	TA-LTC
chr12	65300000	65500000	B	9	TA-LTC
chr12	65700000	66500000	B	9	TA-LTC
chr12	105800000	106500000	B	9	TA-LTC
chr13	23500000	23600000	A	10	TA-LTC
chr13	74000000	74100000	B	9	TA-LTC
chr13	108400000	108600000	A	12	TA-LTC
chr14	37800000	37900000	B	11	TA-LTC
chr14	56100000	58700000	B	9	TA-LTC
chr14	107000000	107349540	A	11	TA-LTC
chr15	39300000	45900000	A	12	TA-LTC
chr15	99000000	102300000	A	9	TA-LTC
chr16	8700000	9200000	A	9	TA-LTC
chr16	23100000	23800000	A	12	TA-LTC
chr16	27200000	31500000	A	10	TA-LTC
chr16	46700000	47800000	A	12	TA-LTC
chr16	50400000	50600000	B	12	TA-LTC
chr16	66100000	71200000	A	9	TA-LTC
chr17	25500000	31300000	A	9	TA-LTC
chr17	67200000	67400000	A	9	TA-LTC
chr18	14900000	15000000	A	12	TA-LTC
chr18	30000000	32100000	B	11	TA-LTC
chr18	51700000	52000000	A	12	TA-LTC
chr18	52200000	52600000	A	11	TA-LTC
chr18	71800000	73000000	A	10	TA-LTC
chr19	21900000	22000000	A	9	TA-LTC
chr19	23400000	23600000	A	9	TA-LTC
chr19	32800000	37400000	A	12	TA-LTC
chr19	52400000	52900000	A	12	TA-LTC
chr19	53000000	53700000	A	11	TA-LTC
chr20	5800000	5900000	B	10	TA-LTC
chr21	22400000	22500000	A	9	TA-LTC
chr22	17500000	18800000	A	11	TA-LTC
chr22	18900000	26400000	A	12	TA-LTC
chr22	34300000	35600000	B	9	TA-LTC
chrX	13500000	13700000	B	11	TA-LTC
chrX	38000000	39400000	B	12	TA-LTC
chrX	73000000	73800000	A	12	TA-LTC
chrX	104700000	105000000	A	12	TA-LTC
chrX	109200000	109700000	A	10	TA-LTC
chrX	115000000	115100000	A	12	TA-LTC
chrX	138200000	138300000	A	12	TA-LTC
chrX	140000000	140400000	A	12	TA-LTC
chr1	48400000	51100000	B	15	TA-LDC
chr1	55800000	59000000	B	14	TA-LDC
chr1	64700000	65700000	A	14	TA-LDC
chr1	82300000	82400000	A	14	TA-LDC
chr1	86200000	87200000	B	13	TA-LDC
chr1	87300000	87400000	B	15	TA-LDC
chr1	149200000	149600000	A	15	TA-LDC
chr1	149600000	149700000	B	15	TA-LDC
chr1	162800000	164500000	B	16	TA-LDC
chr1	171700000	172400000	B	14	TA-LDC
chr1	193100000	200200000	B	15	TA-LDC
chr2	700000	1600000	B	15	TA-LDC
chr2	12000000	16100000	B	14	TA-LDC
chr2	48600000	48700000	A	14	TA-LDC
chr2	56200000	61000000	B	13	TA-LDC
chr2	66300000	66800000	A	13	TA-LDC
chr2	129500000	129800000	B	15	TA-LDC
chr2	130400000	132000000	A	13	TA-LDC
chr2	138700000	139600000	A	15	TA-LDC
chr2	149300000	149600000	A	14	TA-LDC
chr2	155600000	155800000	A	14	TA-LDC
chr2	158900000	159000000	B	16	TA-LDC
chr2	193700000	193800000	A	15	TA-LDC
chr2	200700000	205800000	A	14	TA-LDC
chr2	209400000	209500000	A	13	TA-LDC
chr2	222400000	222600000	B	15	TA-LDC
chr2	228500000	230600000	B	15	TA-LDC
chr3	38700000	39100000	B	16	TA-LDC
chr3	54500000	54900000	B	13	TA-LDC
chr3	61500000	61800000	A	15	TA-LDC
chr3	61800000	63900000	B	15	TA-LDC
chr3	70800000	73200000	A	15	TA-LDC
chr3	96600000	97100000	A	13	TA-LDC
chr3	105400000	105600000	A	14	TA-LDC
chr3	120300000	121200000	B	14	TA-LDC
chr3	131200000	132000000	B	15	TA-LDC
chr3	137900000	140200000	A	14	TA-LDC
chr3	159000000	159300000	B	14	TA-LDC
chr3	168800000	168900000	A	15	TA-LDC
chr3	170400000	170500000	B	16	TA-LDC
chr3	179500000	182400000	B	13	TA-LDC
chr4	18000000	24500000	B	14	TA-LDC
chr4	41400000	41600000	B	15	TA-LDC
chr4	52900000	53000000	A	13	TA-LDC
chr4	54800000	55000000	A	15	TA-LDC
chr4	55000000	55300000	B	13	TA-LDC
chr4	55300000	55600000	A	13	TA-LDC
chr4	55700000	55800000	A	15	TA-LDC
chr4	56200000	57900000	A	13	TA-LDC
chr4	69400000	69600000	B	15	TA-LDC
chr4	69800000	71500000	B	15	TA-LDC
chr4	75600000	76400000	B	14	TA-LDC
chr4	111400000	112900000	B	15	TA-LDC
chr4	120500000	122700000	B	16	TA-LDC
chr4	135400000	139800000	B	16	TA-LDC
chr4	139800000	144500000	A	13	TA-LDC
chr4	173200000	173400000	A	14	TA-LDC
chr5	14600000	16500000	B	15	TA-LDC
chr5	31600000	32600000	A	13	TA-LDC
chr5	34300000	34400000	B	15	TA-LDC
chr5	34600000	34700000	B	13	TA-LDC
chr5	34700000	35600000	A	15	TA-LDC
chr5	35600000	36000000	B	16	TA-LDC
chr5	60400000	61000000	A	15	TA-LDC
chr5	75100000	75600000	B	14	TA-LDC
chr5	95500000	95900000	B	16	TA-LDC
chr5	100900000	101000000	A	14	TA-LDC
chr5	101900000	102200000	A	15	TA-LDC
chr5	102200000	102300000	B	15	TA-LDC
chr5	118800000	122100000	B	15	TA-LDC
chr5	124900000	125500000	B	16	TA-LDC
chr5	125600000	125700000	B	16	TA-LDC
chr5	126400000	127200000	B	15	TA-LDC
chr5	136700000	136800000	B	15	TA-LDC
chr5	136900000	137000000	B	15	TA-LDC
chr5	150300000	150400000	B	16	TA-LDC
chr5	150700000	150800000	B	14	TA-LDC
chr5	153500000	153600000	B	16	TA-LDC
chr6	0	300000	A	14	TA-LDC
chr6	8700000	9000000	B	16	TA-LDC
chr6	9100000	9200000	B	16	TA-LDC
chr6	9300000	9400000	B	14	TA-LDC
chr6	9700000	9900000	B	16	TA-LDC
chr6	18600000	19100000	B	16	TA-LDC
chr6	49700000	52200000	B	14	TA-LDC
chr6	52200000	54000000	A	14	TA-LDC
chr6	57200000	74000000	B	14	TA-LDC
chr6	74000000	74500000	A	14	TA-LDC
chr6	79700000	80000000	A	14	TA-LDC
chr6	83900000	86200000	B	13	TA-LDC
chr6	86400000	87400000	B	14	TA-LDC
chr6	89500000	89600000	B	14	TA-LDC
chr6	90600000	91100000	B	16	TA-LDC
chr6	100000000	100700000	B	16	TA-LDC
chr6	112400000	113700000	B	14	TA-LDC
chr6	121500000	121600000	A	14	TA-LDC
chr6	128300000	129000000	A	14	TA-LDC
chr6	131400000	132100000	B	13	TA-LDC
chr6	155500000	157100000	B	14	TA-LDC
chr6	160300000	163700000	B	15	TA-LDC
chr7	8400000	11200000	B	13	TA-LDC
chr7	11300000	12800000	B	15	TA-LDC
chr7	12800000	13100000	A	16	TA-LDC
chr7	23300000	23500000	B	16	TA-LDC
chr7	35300000	35700000	B	15	TA-LDC
chr7	41100000	41400000	A	15	TA-LDC
chr7	51500000	55400000	B	16	TA-LDC
chr7	66700000	72300000	B	14	TA-LDC
chr7	89300000	89400000	A	15	TA-LDC
chr7	93100000	93200000	A	14	TA-LDC
chr7	130900000	131000000	B	15	TA-LDC
chr7	149900000	150000000	B	14	TA-LDC
chr8	43500000	43600000	A	14	TA-LDC
chr8	53600000	54400000	B	16	TA-LDC
chr8	86800000	87600000	A	14	TA-LDC
chr8	91500000	92100000	A	13	TA-LDC
chr8	104100000	116100000	B	14	TA-LDC
chr9	14900000	15000000	A	15	TA-LDC
chr9	15700000	19100000	B	16	TA-LDC
chr9	19400000	20400000	B	13	TA-LDC
chr9	71000000	72400000	A	15	TA-LDC
chr9	83200000	83400000	A	13	TA-LDC
chr10	3100000	6400000	A	15	TA-LDC
chr10	17500000	17600000	B	16	TA-LDC
chr10	45800000	51100000	A	15	TA-LDC
chr10	61600000	64200000	A	13	TA-LDC
chr10	77000000	77100000	B	13	TA-LDC
chr10	90400000	90700000	B	16	TA-LDC
chr10	90800000	91000000	B	16	TA-LDC
chr10	91500000	92600000	B	15	TA-LDC
chr11	13800000	14000000	B	13	TA-LDC
chr11	14100000	14200000	B	14	TA-LDC
chr11	30400000	30600000	A	13	TA-LDC
chr11	57200000	57500000	A	16	TA-LDC
chr11	59400000	59500000	B	14	TA-LDC
chr11	60500000	78800000	A	15	TA-LDC
chr11	100800000	102500000	A	13	TA-LDC
chr12	33700000	33800000	A	15	TA-LDC
chr12	33800000	42600000	B	15	TA-LDC
chr12	60300000	60600000	A	14	TA-LDC
chr12	66800000	67000000	B	16	TA-LDC
chr12	67500000	67600000	B	13	TA-LDC
chr12	68200000	68600000	B	13	TA-LDC
chr12	79400000	79500000	A	14	TA-LDC
chr12	80800000	88500000	B	14	TA-LDC
chr12	88800000	89300000	A	15	TA-LDC
chr12	91800000	92000000	A	14	TA-LDC
chr12	92000000	92100000	B	14	TA-LDC
chr12	113000000	113100000	B	13	TA-LDC
chr12	113900000	114200000	B	15	TA-LDC
chr13	29300000	30000000	B	14	TA-LDC
chr13	39400000	41100000	B	16	TA-LDC
chr13	41300000	43200000	A	16	TA-LDC
chr13	43200000	43300000	B	15	TA-LDC
chr13	52800000	52900000	B	15	TA-LDC
chr13	65100000	65200000	A	14	TA-LDC
chr13	69000000	69500000	A	14	TA-LDC
chr13	77900000	80000000	B	14	TA-LDC
chr13	93900000	94000000	A	15	TA-LDC
chr13	95300000	95700000	B	16	TA-LDC
chr14	43300000	44400000	A	15	TA-LDC
chr14	44500000	44600000	A	14	TA-LDC
chr14	63800000	76500000	A	13	TA-LDC
chr14	97300000	99400000	B	16	TA-LDC
chr15	55900000	56500000	A	15	TA-LDC
chr16	17100000	17300000	B	16	TA-LDC
chr16	20600000	22700000	A	15	TA-LDC
chr16	54600000	54800000	B	15	TA-LDC
chr16	78000000	79100000	A	15	TA-LDC
chr16	79100000	80600000	B	15	TA-LDC
chr16	82000000	83900000	B	16	TA-LDC
chr17	12000000	12700000	B	13	TA-LDC
chr18	2000000	3700000	A	15	TA-LDC
chr18	8700000	9100000	B	15	TA-LDC
chr18	9100000	11200000	A	13	TA-LDC
chr18	29500000	29600000	B	15	TA-LDC
chr18	32100000	32300000	A	15	TA-LDC
chr18	44800000	45200000	B	16	TA-LDC
chr18	60600000	60700000	B	15	TA-LDC
chr18	74000000	74800000	A	15	TA-LDC
chr19	12500000	12600000	B	15	TA-LDC
chr19	20900000	21000000	A	15	TA-LDC
chr19	37800000	44900000	A	16	TA-LDC
chr20	13800000	14200000	B	16	TA-LDC
chr20	58300000	58700000	A	14	TA-LDC
chr21	16000000	17300000	A	14	TA-LDC
chr21	22600000	22800000	A	14	TA-LDC
chrX	16100000	16200000	A	14	TA-LDC
chrX	37700000	38000000	A	15	TA-LDC
chrX	44400000	44500000	B	15	TA-LDC
chrX	45700000	46000000	B	14	TA-LDC
chrX	57000000	57200000	A	15	TA-LDC
chrX	57200000	67400000	B	15	TA-LDC
chrX	68000000	68500000	A	15	TA-LDC
chrX	73800000	76800000	B	14	TA-LDC
chrX	106200000	106300000	B	16	TA-LDC
chrX	106500000	106700000	B	16	TA-LDC
chrX	121800000	122400000	B	16	TA-LDC
chrX	130300000	130800000	A	16	TA-LDC
chrX	139300000	139600000	A	14	TA-LDC
chrX	149900000	150000000	B	14	TA-LDC
chrX	150100000	152000000	B	14	TA-LDC
chr1	59700000	59800000	A	17	TA-MDC
chr1	60400000	62000000	B	17	TA-MDC
chr1	90400000	91400000	B	19	TA-MDC
chr1	92100000	92200000	B	17	TA-MDC
chr1	96800000	97300000	A	17	TA-MDC
chr1	160700000	162600000	A	20	TA-MDC
chr1	162600000	162700000	B	17	TA-MDC
chr1	167100000	168300000	A	19	TA-MDC
chr1	181300000	181400000	B	17	TA-MDC
chr1	189800000	191200000	B	20	TA-MDC
chr1	208100000	209700000	B	17	TA-MDC
chr1	220600000	220900000	B	19	TA-MDC
chr1	221000000	222700000	B	19	TA-MDC
chr2	31200000	32100000	B	17	TA-MDC
chr2	33400000	36600000	B	17	TA-MDC
chr2	54500000	54600000	B	18	TA-MDC
chr2	68600000	69500000	B	17	TA-MDC
chr2	130000000	130400000	B	17	TA-MDC
chr2	132100000	132300000	A	17	TA-MDC
chr2	132400000	132600000	A	19	TA-MDC
chr2	138000000	138100000	A	19	TA-MDC
chr2	142200000	142500000	A	19	TA-MDC
chr2	163900000	165000000	A	19	TA-MDC
chr2	224300000	228500000	A	17	TA-MDC
chr3	27700000	30700000	B	17	TA-MDC
chr3	30800000	31500000	B	19	TA-MDC
chr3	40700000	40900000	B	17	TA-MDC
chr3	41900000	54500000	A	19	TA-MDC
chr3	55200000	55400000	B	20	TA-MDC
chr3	152100000	153800000	B	18	TA-MDC
chr3	186800000	187400000	B	19	TA-MDC
chr4	27900000	28000000	A	17	TA-MDC
chr4	28100000	28900000	A	17	TA-MDC
chr4	41700000	48200000	B	17	TA-MDC
chr4	91000000	91200000	A	17	TA-MDC
chr4	98100000	98200000	A	19	TA-MDC
chr4	107000000	107100000	B	18	TA-MDC
chr4	108900000	109500000	B	17	TA-MDC
chr4	113500000	119500000	B	19	TA-MDC
chr4	146600000	148500000	B	17	TA-MDC
chr4	170900000	173200000	B	19	TA-MDC
chr5	20400000	31600000	B	17	TA-MDC
chr5	40800000	42900000	B	17	TA-MDC
chr5	43600000	52800000	B	19	TA-MDC
chr5	92400000	94900000	B	18	TA-MDC
chr5	102300000	106300000	A	19	TA-MDC
chr5	116700000	117100000	A	19	TA-MDC
chr5	145900000	148400000	B	17	TA-MDC
chr5	150900000	151000000	B	17	TA-MDC
chr5	157400000	159400000	B	17	TA-MDC
chr6	46000000	47000000	B	17	TA-MDC
chr6	91200000	92100000	B	17	TA-MDC
chr6	141000000	141200000	B	18	TA-MDC
chr6	141300000	141800000	B	18	TA-MDC
chr6	153400000	154800000	B	18	TA-MDC
chr7	35200000	35300000	A	19	TA-MDC
chr7	42000000	46800000	A	20	TA-MDC
chr7	50900000	51100000	B	17	TA-MDC
chr7	90100000	91400000	B	20	TA-MDC
chr7	93200000	97600000	B	18	TA-MDC
chr7	105900000	106000000	B	19	TA-MDC
chr7	108200000	111900000	B	17	TA-MDC
chr7	138100000	141100000	A	18	TA-MDC
chr8	8000000	9300000	A	17	TA-MDC
chr8	19400000	21700000	B	19	TA-MDC
chr8	41000000	41200000	A	19	TA-MDC
chr8	59200000	59500000	B	19	TA-MDC
chr9	13600000	13900000	A	17	TA-MDC
chr9	84500000	85300000	B	20	TA-MDC
chr9	107600000	108300000	A	19	TA-MDC
chr9	108400000	108500000	A	17	TA-MDC
chr10	54400000	61600000	B	17	TA-MDC
chr10	88200000	90100000	A	17	TA-MDC
chr10	106100000	111900000	B	19	TA-MDC
chr11	38000000	38100000	A	19	TA-MDC
chr11	80100000	80500000	A	19	TA-MDC
chr11	94900000	95500000	B	17	TA-MDC
chr11	112200000	113600000	B	17	TA-MDC
chr11	113800000	115200000	B	17	TA-MDC
chr12	28100000	30800000	B	20	TA-MDC
chr12	30900000	31100000	B	20	TA-MDC
chr12	31300000	33300000	A	17	TA-MDC
chr12	33500000	33600000	A	17	TA-MDC
chr12	102300000	102400000	B	17	TA-MDC
chr13	31800000	31900000	B	17	TA-MDC
chr13	83500000	83600000	A	17	TA-MDC
chr13	83700000	83800000	A	17	TA-MDC
chr13	85500000	86100000	B	20	TA-MDC
chr13	109600000	115169878	A	19	TA-MDC
chr14	36600000	36700000	B	17	TA-MDC
chr14	36800000	37000000	B	17	TA-MDC
chr14	44700000	45000000	A	19	TA-MDC
chr14	45100000	45700000	A	19	TA-MDC
chr14	59800000	60700000	B	17	TA-MDC
chr14	81700000	81800000	A	17	TA-MDC
chr15	28500000	29400000	B	18	TA-MDC
chr15	49700000	50500000	B	17	TA-MDC
chr16	13500000	14000000	B	17	TA-MDC
chr16	16800000	17000000	B	20	TA-MDC
chr16	55000000	55300000	B	17	TA-MDC
chr16	64700000	64800000	A	17	TA-MDC
chr17	9900000	10600000	B	19	TA-MDC
chr18	34700000	42300000	B	18	TA-MDC
chr18	54400000	54600000	B	19	TA-MDC
chr18	54900000	55100000	B	17	TA-MDC
chr19	12600000	20100000	A	17	TA-MDC
chr19	21400000	21600000	A	17	TA-MDC
chr19	37600000	37700000	A	17	TA-MDC
chr19	49100000	52300000	A	18	TA-MDC
chr19	58100000	58500000	A	19	TA-MDC
chr20	9100000	9200000	B	18	TA-MDC
chr20	55000000	58200000	A	19	TA-MDC
chrX	2800000	9200000	B	17	TA-MDC
chrX	16300000	17900000	A	17	TA-MDC
chrX	20200000	22000000	B	18	TA-MDC
chrX	41800000	43400000	B	19	TA-MDC
chrX	46100000	46200000	B	19	TA-MDC
chrX	96000000	96100000	A	19	TA-MDC
chrX	120300000	121300000	B	18	TA-MDC
chrX	128700000	130200000	A	19	TA-MDC
chrX	131000000	136200000	A	19	TA-MDC
chrX	140400000	148900000	B	19	TA-MDC
chrX	148900000	149000000	A	19	TA-MDC
chr1	800000	900000	B	23	TA-HDC
chr1	59500000	59700000	B	23	TA-HDC
chr1	59800000	60100000	B	23	TA-HDC
chr1	78300000	78400000	B	23	TA-HDC
chr1	80500000	82000000	A	24	TA-HDC
chr1	83800000	83900000	A	23	TA-HDC
chr1	90000000	90400000	A	24	TA-HDC
chr1	92300000	92400000	B	21	TA-HDC
chr1	96400000	96700000	A	21	TA-HDC
chr1	97400000	97500000	A	23	TA-HDC
chr1	112800000	115400000	A	24	TA-HDC
chr1	172600000	173800000	B	24	TA-HDC
chr1	174300000	174400000	A	23	TA-HDC
chr1	175000000	177300000	B	21	TA-HDC
chr1	177300000	177400000	A	23	TA-HDC
chr1	181400000	181500000	A	23	TA-HDC
chr1	187200000	187500000	A	24	TA-HDC
chr1	188300000	188900000	A	24	TA-HDC
chr1	189500000	189800000	A	24	TA-HDC
chr1	191200000	191500000	A	24	TA-HDC
chr1	191600000	191800000	A	23	TA-HDC
chr1	209800000	209900000	B	23	TA-HDC
chr1	210000000	210500000	B	23	TA-HDC
chr1	211400000	213400000	A	23	TA-HDC
chr1	215600000	215800000	A	23	TA-HDC
chr1	218500000	218700000	A	23	TA-HDC
chr1	218700000	220200000	B	23	TA-HDC
chr1	234200000	236700000	A	22	TA-HDC
chr1	244500000	244700000	A	23	TA-HDC
chr2	300000	500000	B	22	TA-HDC
chr2	19900000	20900000	A	24	TA-HDC
chr2	23900000	29300000	A	23	TA-HDC
chr2	29300000	30900000	B	24	TA-HDC
chr2	48300000	48400000	A	23	TA-HDC
chr2	54000000	54500000	A	21	TA-HDC
chr2	61000000	65900000	A	24	TA-HDC
chr2	85100000	88500000	A	23	TA-HDC
chr2	95700000	102900000	A	24	TA-HDC
chr2	103000000	103300000	A	23	TA-HDC
chr2	106900000	109100000	B	24	TA-HDC
chr2	109100000	114500000	A	23	TA-HDC
chr2	114600000	114700000	A	23	TA-HDC
chr2	129800000	130000000	A	23	TA-HDC
chr2	133200000	136500000	A	24	TA-HDC
chr2	136600000	137100000	A	23	TA-HDC
chr2	138400000	138600000	A	23	TA-HDC
chr2	142500000	143600000	B	24	TA-HDC
chr2	143700000	148900000	B	23	TA-HDC
chr2	148900000	149100000	A	23	TA-HDC
chr2	149800000	151600000	A	23	TA-HDC
chr2	151700000	152500000	A	24	TA-HDC
chr2	152500000	152700000	B	23	TA-HDC
chr2	152700000	153600000	A	24	TA-HDC
chr2	158600000	158900000	A	24	TA-HDC
chr2	159000000	163800000	A	21	TA-HDC
chr2	165200000	165600000	A	24	TA-HDC
chr2	169100000	169200000	B	22	TA-HDC
chr2	176900000	177500000	B	21	TA-HDC
chr2	188400000	192600000	A	24	TA-HDC
chr2	205900000	207200000	A	24	TA-HDC
chr2	207400000	207500000	A	23	TA-HDC
chr2	207600000	207700000	A	23	TA-HDC
chr2	207800000	209300000	A	24	TA-HDC
chr2	210800000	210900000	A	23	TA-HDC
chr2	211000000	211100000	A	23	TA-HDC
chr2	211900000	214200000	A	24	TA-HDC
chr2	214600000	214700000	A	23	TA-HDC
chr2	214900000	215300000	A	24	TA-HDC
chr2	215400000	222200000	A	24	TA-HDC
chr2	222200000	222300000	B	23	TA-HDC
chr3	4700000	5300000	A	23	TA-HDC
chr3	5300000	8700000	B	23	TA-HDC
chr3	15900000	20000000	B	21	TA-HDC
chr3	41400000	41900000	B	23	TA-HDC
chr3	54900000	55200000	A	23	TA-HDC
chr3	55400000	58600000	A	24	TA-HDC
chr3	65400000	66900000	A	24	TA-HDC
chr3	95800000	95900000	A	23	TA-HDC
chr3	106900000	107000000	A	23	TA-HDC
chr3	107000000	107100000	B	23	TA-HDC
chr3	107100000	108300000	A	24	TA-HDC
chr3	119100000	120300000	A	24	TA-HDC
chr3	121200000	129900000	A	23	TA-HDC
chr3	140300000	142600000	A	21	TA-HDC
chr3	156200000	157000000	A	24	TA-HDC
chr3	169000000	170400000	A	24	TA-HDC
chr4	400000	500000	B	23	TA-HDC
chr4	15700000	17600000	B	23	TA-HDC
chr4	17600000	18000000	A	23	TA-HDC
chr4	26600000	27100000	A	23	TA-HDC
chr4	31800000	31900000	A	23	TA-HDC
chr4	31900000	37500000	B	21	TA-HDC
chr4	53400000	54600000	A	24	TA-HDC
chr4	54600000	54800000	B	23	TA-HDC
chr4	69000000	69400000	A	24	TA-HDC
chr4	83200000	90000000	A	24	TA-HDC
chr4	90100000	90200000	A	23	TA-HDC
chr4	91300000	92000000	A	24	TA-HDC
chr4	95100000	96200000	A	24	TA-HDC
chr4	96400000	96500000	A	23	TA-HDC
chr4	97300000	98000000	A	24	TA-HDC
chr4	98300000	98800000	A	24	TA-HDC
chr4	98900000	104100000	A	24	TA-HDC
chr4	105400000	105500000	A	23	TA-HDC
chr4	105600000	107000000	A	21	TA-HDC
chr4	110300000	111400000	A	24	TA-HDC
chr4	113400000	113500000	A	23	TA-HDC
chr4	120400000	120500000	A	21	TA-HDC
chr4	123800000	124600000	A	24	TA-HDC
chr4	133600000	133900000	A	21	TA-HDC
chr4	134000000	134700000	A	24	TA-HDC
chr4	134800000	135100000	A	24	TA-HDC
chr4	135200000	135400000	A	23	TA-HDC
chr4	144500000	146500000	B	24	TA-HDC
chr4	148900000	151100000	B	23	TA-HDC
chr4	160700000	162400000	A	24	TA-HDC
chr4	163100000	163300000	A	23	TA-HDC
chr4	164200000	164500000	A	24	TA-HDC
chr4	164500000	166100000	B	23	TA-HDC
chr4	173500000	173600000	A	23	TA-HDC
chr4	173800000	174400000	A	23	TA-HDC
chr4	181300000	181400000	A	23	TA-HDC
chr4	182300000	182400000	A	23	TA-HDC
chr4	182600000	182700000	A	23	TA-HDC
chr4	182800000	183400000	A	24	TA-HDC
chr4	183600000	187100000	A	22	TA-HDC
chr5	18900000	19000000	A	23	TA-HDC
chr5	19100000	20400000	A	24	TA-HDC
chr5	36000000	37900000	A	24	TA-HDC
chr5	61500000	61900000	A	24	TA-HDC
chr5	89600000	90800000	A	23	TA-HDC
chr5	92200000	92400000	A	23	TA-HDC
chr5	98200000	98800000	A	24	TA-HDC
chr5	98900000	99300000	A	24	TA-HDC
chr5	99400000	99600000	A	23	TA-HDC
chr5	99700000	100100000	A	24	TA-HDC
chr5	100200000	100800000	A	24	TA-HDC
chr5	101200000	101700000	A	24	TA-HDC
chr5	106500000	106700000	A	23	TA-HDC
chr5	106800000	107700000	A	24	TA-HDC
chr5	108000000	108100000	A	23	TA-HDC
chr5	112400000	112700000	B	23	TA-HDC
chr5	114600000	115200000	A	24	TA-HDC
chr5	115300000	115900000	A	24	TA-HDC
chr5	116200000	116300000	A	23	TA-HDC
chr5	117200000	118800000	A	24	TA-HDC
chr5	125500000	125600000	A	23	TA-HDC
chr5	128500000	129000000	A	24	TA-HDC
chr5	130500000	135600000	A	23	TA-HDC
chr5	135600000	136300000	B	21	TA-HDC
chr5	148400000	150300000	A	23	TA-HDC
chr5	168100000	169800000	B	23	TA-HDC
chr6	19100000	26700000	A	24	TA-HDC
chr6	45100000	46000000	A	23	TA-HDC
chr6	54500000	55200000	A	21	TA-HDC
chr6	80600000	81000000	A	24	TA-HDC
chr6	92100000	92600000	A	24	TA-HDC
chr6	96600000	96700000	A	23	TA-HDC
chr6	101300000	101400000	A	23	TA-HDC
chr6	105800000	112200000	A	24	TA-HDC
chr6	117800000	117900000	A	23	TA-HDC
chr6	119100000	120000000	A	24	TA-HDC
chr6	120100000	120200000	A	23	TA-HDC
chr6	125400000	126300000	A	23	TA-HDC
chr6	141200000	141300000	A	23	TA-HDC
chr6	147200000	147700000	A	23	TA-HDC
chr6	153300000	153400000	A	23	TA-HDC
chr6	163700000	164000000	A	23	TA-HDC
chr7	23200000	23300000	A	23	TA-HDC
chr7	25900000	28200000	A	24	TA-HDC
chr7	29400000	31100000	A	23	TA-HDC
chr7	41500000	41700000	A	23	TA-HDC
chr7	46900000	47900000	A	24	TA-HDC
chr7	55600000	55800000	A	23	TA-HDC
chr7	64100000	64900000	A	23	TA-HDC
chr7	72300000	77500000	A	24	TA-HDC
chr7	80100000	80200000	A	23	TA-HDC
chr7	86700000	87600000	A	24	TA-HDC
chr7	88300000	89000000	A	24	TA-HDC
chr7	89700000	89800000	A	23	TA-HDC
chr7	89900000	90100000	A	23	TA-HDC
chr7	91400000	92900000	A	24	TA-HDC
chr7	102500000	103000000	A	23	TA-HDC
chr7	131000000	134700000	A	21	TA-HDC
chr7	134800000	135500000	A	24	TA-HDC
chr7	137900000	138100000	B	23	TA-HDC
chr7	150100000	150500000	B	24	TA-HDC
chr8	1700000	1900000	A	23	TA-HDC
chr8	23500000	25100000	B	21	TA-HDC
chr8	36700000	39500000	A	24	TA-HDC
chr8	39600000	39900000	A	24	TA-HDC
chr8	54400000	55100000	A	23	TA-HDC
chr8	58900000	59200000	A	23	TA-HDC
chr8	70800000	70900000	A	23	TA-HDC
chr8	73900000	74000000	A	23	TA-HDC
chr8	74000000	74200000	B	23	TA-HDC
chr8	116100000	118100000	A	24	TA-HDC
chr8	118700000	121100000	A	24	TA-HDC
chr8	134200000	134900000	A	24	TA-HDC
chr8	135700000	135900000	A	23	TA-HDC
chr9	0	800000	A	23	TA-HDC
chr9	2000000	2800000	A	24	TA-HDC
chr9	3700000	6800000	A	23	TA-HDC
chr9	12700000	13500000	A	24	TA-HDC
chr9	13900000	14000000	B	23	TA-HDC
chr9	14000000	14800000	A	24	TA-HDC
chr9	15100000	15700000	A	23	TA-HDC
chr9	21800000	21900000	A	23	TA-HDC
chr9	72700000	73100000	A	23	TA-HDC
chr9	83500000	84500000	A	23	TA-HDC
chr9	85300000	86900000	A	24	TA-HDC
chr10	18900000	23400000	A	24	TA-HDC
chr10	24500000	25400000	A	24	TA-HDC
chr10	54100000	54200000	B	22	TA-HDC
chr10	54200000	54400000	A	23	TA-HDC
chr10	69400000	77000000	A	23	TA-HDC
chr10	78900000	82600000	A	24	TA-HDC
chr10	90100000	90200000	B	23	TA-HDC
chr10	90700000	90800000	A	23	TA-HDC
chr10	127600000	129200000	A	23	TA-HDC
chr10	130000000	131900000	B	23	TA-HDC
chr11	8200000	8300000	A	23	TA-HDC
chr11	14700000	14900000	A	23	TA-HDC
chr11	15900000	16000000	A	22	TA-HDC
chr11	16100000	16200000	A	22	TA-HDC
chr11	19100000	19600000	A	23	TA-HDC
chr11	19700000	20200000	A	24	TA-HDC
chr11	20200000	30400000	B	23	TA-HDC
chr11	33500000	36500000	A	21	TA-HDC
chr11	57500000	59300000	B	23	TA-HDC
chr11	115400000	116200000	B	24	TA-HDC
chr11	122900000	123200000	A	23	TA-HDC
chr12	8600000	13400000	A	21	TA-HDC
chr12	19300000	19700000	A	24	TA-HDC
chr12	22700000	25300000	B	23	TA-HDC
chr12	25300000	28100000	A	23	TA-HDC
chr12	31200000	31300000	B	23	TA-HDC
chr12	44100000	44300000	A	23	TA-HDC
chr12	45500000	55100000	A	23	TA-HDC
chr12	55100000	56000000	B	23	TA-HDC
chr12	56000000	58900000	A	23	TA-HDC
chr12	59300000	59900000	B	21	TA-HDC
chr12	59900000	60200000	A	24	TA-HDC
chr12	67000000	67500000	A	24	TA-HDC
chr12	70100000	75100000	B	24	TA-HDC
chr12	75100000	75600000	A	21	TA-HDC
chr12	75700000	75800000	A	21	TA-HDC
chr12	75900000	77200000	A	24	TA-HDC
chr12	79800000	80600000	A	21	TA-HDC
chr12	80700000	80800000	A	21	TA-HDC
chr12	88500000	88700000	A	22	TA-HDC
chr12	89400000	90400000	A	23	TA-HDC
chr12	92100000	92800000	A	24	TA-HDC
chr12	92900000	99100000	A	24	TA-HDC
chr12	99200000	99300000	A	23	TA-HDC
chr12	100100000	100700000	A	23	TA-HDC
chr12	115300000	116200000	B	21	TA-HDC
chr12	116200000	118900000	A	23	TA-HDC
chr13	23900000	29300000	A	23	TA-HDC
chr13	32400000	35900000	A	24	TA-HDC
chr13	36200000	36300000	A	23	TA-HDC
chr13	39300000	39400000	A	23	TA-HDC
chr13	41200000	41300000	B	21	TA-HDC
chr13	53200000	64900000	B	21	TA-HDC
chr13	64900000	65000000	A	23	TA-HDC
chr13	68700000	68900000	A	23	TA-HDC
chr13	69700000	69900000	A	23	TA-HDC
chr13	83000000	83400000	A	21	TA-HDC
chr13	83900000	84500000	A	21	TA-HDC
chr13	84600000	84700000	A	23	TA-HDC
chr13	85200000	85300000	A	23	TA-HDC
chr13	85400000	85500000	A	23	TA-HDC
chr13	95200000	95300000	A	23	TA-HDC
chr13	95700000	101300000	A	24	TA-HDC
chr13	106500000	107600000	A	24	TA-HDC
chr13	108700000	108900000	A	23	TA-HDC
chr14	31000000	33100000	A	24	TA-HDC
chr14	33900000	36600000	A	22	TA-HDC
chr14	38100000	39500000	B	23	TA-HDC
chr14	50000000	56100000	A	24	TA-HDC
chr14	61600000	61700000	B	23	TA-HDC
chr14	88900000	89400000	A	23	TA-HDC
chr14	90200000	93900000	A	23	TA-HDC
chr14	93900000	94000000	B	23	TA-HDC
chr15	22900000	23600000	A	23	TA-HDC
chr15	29400000	29500000	A	23	TA-HDC
chr15	55500000	55800000	A	24	TA-HDC
chr15	56900000	86600000	A	24	TA-HDC
chr15	87200000	93600000	A	24	TA-HDC
chr15	95800000	96900000	A	24	TA-HDC
chr16	13400000	13500000	A	23	TA-HDC
chr16	49700000	50400000	A	21	TA-HDC
chr16	64100000	64300000	A	21	TA-HDC
chr16	64400000	64600000	A	23	TA-HDC
chr16	64900000	65000000	A	23	TA-HDC
chr16	65700000	66000000	A	24	TA-HDC
chr16	80600000	82000000	A	23	TA-HDC
chr17	12700000	14200000	A	24	TA-HDC
chr17	70300000	81195210	A	23	TA-HDC
chr18	900000	2000000	B	22	TA-HDC
chr18	11500000	14200000	A	24	TA-HDC
chr18	22000000	29400000	B	23	TA-HDC
chr18	32400000	33300000	A	21	TA-HDC
chr18	33300000	33400000	B	23	TA-HDC
chr18	33400000	34500000	A	24	TA-HDC
chr18	34600000	34700000	A	23	TA-HDC
chr18	48700000	48800000	A	23	TA-HDC
chr18	54700000	54800000	B	21	TA-HDC
chr18	54800000	54900000	A	22	TA-HDC
chr18	57500000	57700000	A	23	TA-HDC
chr18	59300000	59400000	A	21	TA-HDC
chr18	59500000	59600000	A	21	TA-HDC
chr18	60700000	61100000	A	23	TA-HDC
chr18	70600000	70700000	A	23	TA-HDC
chr19	21300000	21400000	B	23	TA-HDC
chr19	23800000	24100000	A	23	TA-HDC
chr19	30500000	31800000	B	22	TA-HDC
chr19	37700000	37800000	B	23	TA-HDC
chr19	44900000	45000000	B	23	TA-HDC
chr19	49000000	49100000	B	23	TA-HDC
chr19	58000000	58100000	B	23	TA-HDC
chr19	58600000	59128983	A	23	TA-HDC
chr20	8000000	8500000	A	24	TA-HDC
chr20	9200000	9300000	A	23	TA-HDC
chr20	10500000	13700000	B	23	TA-HDC
chr20	14200000	15200000	A	24	TA-HDC
chr20	16400000	16600000	A	23	TA-HDC
chr21	17300000	17900000	B	22	TA-HDC
chr21	17900000	18000000	A	23	TA-HDC
chr21	30600000	32600000	B	23	TA-HDC
chrX	9200000	9300000	A	23	TA-HDC
chrX	9300000	9400000	B	23	TA-HDC
chrX	18000000	19400000	A	24	TA-HDC
chrX	19400000	19600000	B	23	TA-HDC
chrX	22000000	22200000	A	23	TA-HDC
chrX	54300000	54400000	B	23	TA-HDC
chrX	95700000	95800000	A	23	TA-HDC
chrX	96400000	96500000	A	23	TA-HDC
chrX	101800000	102000000	A	23	TA-HDC
chrX	102100000	102200000	A	23	TA-HDC
chrX	102400000	104600000	A	24	TA-HDC
chrX	106100000	106200000	A	23	TA-HDC
chrX	106300000	106500000	A	23	TA-HDC
chrX	107400000	109200000	B	24	TA-HDC
chrX	115800000	115900000	A	23	TA-HDC
chrX	117300000	117400000	B	23	TA-HDC
chrX	117400000	120300000	A	23	TA-HDC
chrX	121700000	121800000	A	23	TA-HDC
chrX	130800000	131000000	B	23	TA-HDC
chrX	136400000	136600000	A	23	TA-HDC
