# Supplementary material for: Temporal dynamic reorganization of 3D chromatin architecture in hormone-induced breast cancer and endocrine resistance
Source: Nat Commun. 2019 Apr 3;10:1522. doi: 10.1038/s41467-019-09320-9 (PMC6447566; doi:10.1038/s41467-019-09320-9)
Supplement: Supplementary file 5 — Supplementary Data 2 [file 41467_2019_9320_MOESM5_ESM.xlsx]

## Sheet: Gene Expression
Supplementary Data 2. Dynamically differential expressed genes (DDEGs) and their expression value (log2) in MDC and HDC
T0’: E2 induced for 0 min
T1’: E2 induced for 40 min
T4’: E2 induced for 160 min
T16’: E2 induced for 640 min
T24’: E2 induced for 1280 min
Gene	T0'	T1'	T4'	T16'	T24'
SNORD33	17.28	16.42	17.17	16.15	16.6
SNORD89	14.23	14.77	14.86	12.52	12.72
SNORD32A	14.79	14.04	14.84	13.87	14.49
METTL8	11.14	13.62	3.15	14.07	13.47
KANSL2	12.64	13.43	13.27	4.43	4.47
MIR4461	12.97	13.43	13.68	13.47	13.37
RPL41,ZC3H10	13.13	13.32	12.83	12.71	12.71
SNORD58A	13.89	13.32	13.89	13.74	13.6
RPS27	13.08	12.81	12.45	12.53	12.41
SNORD35A	13.52	12.73	13.5	12.56	13.07
SNORD34	14.2	12.67	13.98	13.37	13.98
RPL37A	12.61	12.54	12.06	12.51	12.65
SNORD59A	13.63	12.45	12.91	12.52	12.4
TPT1	12.39	12.35	12.9	10.95	11.5
SNORD41	12.44	11.89	12.51	11.97	12.01
SNORA68	12.44	11.78	12.29	11.38	11.97
RPL9	11.79	11.65	11.53	11.26	11.07
SNORD1C	12.29	11.43	11.27	11.12	11.1
RPL31	11.42	11.37	11.33	10.69	10.48
RPL39	11.35	11.28	10.91	10.75	10.94
SNORD21	11.7	11.26	11.98	11.07	11.58
RPL18A	11.04	11.25	10.34	10.48	10.24
SNORD16	10.7	11.24	11.32	10.07	9.43
SNORD105B	11.22	11.16	11.81	11.36	12.18
TMSB10	11.02	11.14	10.64	10.47	10.57
HIST1H2BG	10.83	11.03	10.48	11.09	11.66
HIST1H2BC	10.49	10.78	10.5	10.69	11.64
HIST1H3B	10.54	10.67	10.25	11.02	11.84
RPL4	10.7	10.61	10.39	10.22	9.95
SNORD61	12.35	10.58	11.16	11.32	10.55
HIST1H4H	10.24	10.49	10.45	10.19	11
RPL29	10.48	10.43	10.06	9.99	9.82
GNB2L1	10.53	10.32	10.17	10.1	9.86
EIF4A2	17.24	10.26	16.36	17.3	17.76
C18orf32,RPL17,RPL17-C18orf32	10.35	10.26	10.25	10.01	9.79
SNORA14B	10.8	10.24	10.8	9.85	10.67
HIST1H4E	10.17	10.22	10	10.6	11.44
ATP5E,SLMO2	10.26	10.21	10.02	9.64	9.8
RPS14	10.26	10.06	9.88	9.75	9.67
HIST1H2BF	9.59	10.04	9.26	9.91	10.75
HIST1H3F	10.13	9.98	9.07	10.93	11.77
HSPA8	10.08	9.97	9.71	10.6	9.96
HIST1H2BI	9.96	9.95	10.06	10.36	11.16
SNORA27	10.74	9.93	10.16	9.08	9.75
RPL13A	10.18	9.9	9.71	9.79	9.57
SNORD102	11.06	9.88	11.86	9.82	11.2
HSPB1	9.21	9.79	9.57	10.18	9.96
SNORD95	11.19	9.78	11.34	10.77	10.8
HIST1H4F	9.6	9.72	9.36	9.59	10.59
HIST1H2BH	9.67	9.65	9.72	10.36	11.2
SNORA47	9.8	9.65	9.98	10.22	10.93
SCARNA12	10.06	9.55	8.71	9.64	9.89
RPL5	9.75	9.49	9.57	9.17	8.85
EIF4B	9.6	9.46	8.99	8.47	8.75
SNORD18A	9.19	9.36	10.82	9.62	9.92
HIST1H1D	8.85	9.33	8.51	8.97	10.09
RNU6-19P	11.67	9.31	10.55	8.82	11.03
HIST1H2AE	8.88	9.24	8.87	9.27	10.17
HIST1H4C	9.14	9.15	9.34	9.76	10.65
HIST1H2BE	8.95	9.08	8.97	9.2	10.06
HIST1H4D	9.27	9.03	9	9.85	10.77
HIST1H1C	8.56	9	8.51	8.66	9.55
SNORA2A	8.61	8.94	8.97	6.99	7.99
SNORD105	9.66	8.82	8.78	8.2	9.57
SLC25A3	8.77	8.82	8.51	8	8
HIST1H4B	8.93	8.79	8.77	9.54	10.21
HIST1H3E	8.32	8.77	7.69	8.71	10.08
SLC39A6	8.77	8.75	8.41	8.91	9.22
RPS26	8.52	8.66	7.94	8.69	8.47
H3F3B	9.06	8.63	8.84	8.31	8.35
NAP1L1	8.45	8.62	8.44	8.12	7.93
NACA	8.62	8.58	8.48	8.22	7.91
HIST1H3C	8.63	8.57	8.64	8.99	9.7
ANXA2	8.58	8.56	8.21	8.03	7.81
SNORD94	9.19	8.49	8.19	9.11	9.61
RPL36AL	8.38	8.4	8.16	7.69	7.86
NDUFA1	8.23	8.34	7.84	7.71	7.78
EIF3H	8.38	8.32	8.15	7.86	7.54
HIST1H3G	8.85	8.26	8.1	9.53	10.15
PFDN5	8.28	8.24	7.85	7.65	7.74
OST4	8.06	8.15	7.52	7.88	8.03
SNORD35B	10.24	8.11	10.05	9.64	9.73
TPM4	8.26	8.11	8	8	7.4
SLC38A2	7.65	8.1	7.49	7.97	8.31
HIST1H2AC	7.82	8.07	7.74	7.99	8.59
HNRNPK	8.44	8.04	8.49	8.1	8
SEC14L1	8.81	7.96	7.88	9.04	9.45
PTGES3	7.94	7.94	8.24	8.54	8.28
SNHG10	7.71	7.88	7.81	6.73	7.12
SNORA14A	8.27	7.88	8.39	7.29	8.25
FTL	7.55	7.86	7.43	7.27	7.34
HIST1H2AD,HIST1H3D	7.94	7.83	7.51	8.78	9.43
MIR6739	6.32	7.78	8.28	5.79	8.31
ATP5B	8.68	7.74	7.61	8.4	8.22
UBL5	7.55	7.68	7.19	7.05	7.3
ATP6V0E1	7.75	7.67	7.63	7.24	7.27
HIST1H2AB	7.7	7.65	7.63	8.06	8.74
MAL2	7.72	7.55	7.41	7.18	7
MIR8075	8.59	7.53	7.91	7.61	8.46
SNORA11	8.07	7.52	8.37	7.71	7.42
DAZAP2	7.46	7.5	7.22	6.94	6.96
SMIM14	7.68	7.45	7.38	6.78	7.12
MIR3661	5.47	7.42	7.4	7.86	6.88
ETFA	7.7	7.4	7.1	6.93	6.76
SNORD88B	7.21	7.36	6.72	6.28	6.94
DKK1	7.52	7.35	7.43	6.68	6.8
SNORD96A	8.33	7.33	8.55	8.05	9.99
RAD21	7.5	7.28	6.76	7.13	7.39
TERC	7.87	7.27	7.41	7.51	7.76
TUBA1B	7.26	7.21	7.14	7.33	7.86
SEC11A	7.23	7.21	7.02	6.74	6.74
CD164	7.38	7.19	7.01	6.54	6.6
S100A16	7.31	7.19	6.86	6.86	6.72
SNORD58C	8.66	7.16	8.04	7.08	8.57
HACD3	7.32	7.12	6.8	6.83	6.74
MYO1B	7.43	7.09	6.71	5.77	5.27
BMI1,COMMD3,COMMD3-BMI1	7.39	7.08	6.91	6.67	6.83
MMADHC	7.47	7.07	6.94	6.68	6.64
NFKBIA	7.76	7.06	6.83	6.02	6.17
PAWR	6.9	7.06	6.15	5.81	5.84
SNORD88A	7.41	7.04	6.53	7.04	7.01
S100A13	7.04	7.03	6.72	6.53	6.6
FAM83B	6.89	7.02	6.04	6.39	6.38
RHOC	7.38	7.01	7	6.8	6.34
KDM5B	6.94	7.01	6.45	6.36	6.56
TWF1	7.39	7.01	6.99	6.87	6.65
TPD52L1	6.91	6.97	7.09	7.98	7.62
RHOB	6.83	6.97	6.49	6.01	6.19
MIR4512	5.7	6.88	4.98	7.25	3.81
CSNK1A1	7.37	6.87	6.96	6.7	7.09
UBE2D3	7.09	6.86	6.84	6.63	6.44
HMGB2	6.86	6.8	6.09	6.61	7.22
COPE	6.76	6.79	6.19	6.65	6.75
HIST1H2BB	6.92	6.78	6.69	7.3	8.25
MIR425	4.68	6.76	6.71	5.89	5.79
COX5B	7.44	6.69	6.79	7.01	7.21
SNORA9	8.29	6.67	7.54	7.71	7.94
IDH2	6.9	6.67	6.67	6.39	6.26
NRBP1	6.72	6.63	6.22	6.02	6.01
SRSF2	6.49	6.62	6.69	7.25	6.44
CNBP	6.68	6.62	6.8	6.46	6.21
DDX21	6.9	6.6	7.55	6.77	6.15
TM9SF2	6.74	6.6	6.44	5.97	6.14
EIF3G	6.77	6.59	6.43	6.49	6.04
C6orf62	7.26	6.58	6.77	7.25	7.06
MIR199A1	6.39	6.51	4.78	6.57	3.27
SLC9A3R1	6.39	6.5	6.51	7.12	6.83
ARF6	6.38	6.49	7.25	7.05	6.93
WDR43	7.09	6.48	7.38	6.66	6.19
CRABP2	6.5	6.48	6.06	6.21	5.39
LMNB1	6.55	6.48	6.4	7.06	7.09
HNRNPAB	6.47	6.47	7.2	7.28	6.74
TMEM106C	6.76	6.47	6.36	5.86	6.28
SOX4	6.19	6.43	6.31	5.68	5.61
SNORA77	7.49	6.42	7.66	6.42	6.94
MIR1273F	7.38	6.41	7.81	7.53	7.21
SNORD88C	8.07	6.38	7.72	7.93	8.42
CKS1B	6.48	6.38	6.4	6.46	6.93
ARHGAP5	6.84	6.37	6.79	5.76	5.62
SNORD92	7.88	6.36	8.26	8.26	7.81
POLR1D	6.64	6.36	6.26	5.79	6.03
SNX6	6.51	6.36	6.04	5.88	5.82
CLDN4	6.64	6.3	5.87	5.34	5.48
TRIM28	6.41	6.3	6.36	7.05	6.65
EAPP	6.43	6.3	5.86	5.83	6.13
VAMP8	6.33	6.28	6.19	5.74	5.63
HNRNPA2B1	6.02	6.28	6.62	6.59	6.8
CACYBP	5.95	6.28	5.75	6.01	5.71
SKIL	6.25	6.26	5.57	5.41	5.45
COX17	6.33	6.25	5.84	6.4	6.57
ZFAND6	6.5	6.18	6.02	5.47	5.58
RAB11A	6.22	6.18	5.89	5.41	5.5
GALNT1	6.45	6.17	6.04	5.65	5.48
GMFB	6.67	6.17	6.18	5.96	5.69
SEC61A1	6.4	6.17	6.67	6.75	6.3
PPP1R12A	6	6.16	5.75	5.7	5.59
HACD2	6.31	6.15	6.67	7.17	6.82
ACSL3	6.39	6.15	5.83	5.78	5.87
MARCH7	6.55	6.14	6.07	5.86	6.08
YWHAG	6.26	6.13	6.77	6.3	5.91
TPM1	6.49	6.12	6.55	6.99	6.05
MIR4263	5.69	6.11	7.1	6.56	6.66
PAFAH1B2	6.32	6.1	6.11	5.75	5.85
TSTD1	6.29	6.09	5.36	5.94	5.51
CD47	6.3	6.05	6.04	5.21	5.15
ZNF24	6.32	6.05	6.02	5.67	5.56
ERBB3	6.1	6.04	5.63	5.28	5.66
TRIM24	5.85	6.03	5.02	5.32	5.19
NPNT	6.12	6.03	5.72	5.13	5.47
MIR1273G	4.58	6.02	4.12	4.79	4.1
FKBP4	6.2	6.01	6.19	7.03	6.74
LMNA	6.21	6.01	5.99	6.55	6.56
TMEM205	6.09	6	5.73	5.56	5
ZNF148	5.76	6	5.21	5.03	5.61
SCARNA10	6.41	6	6.73	6.07	6.53
CLTB	5.84	5.99	5.56	6.2	6.05
KRT80	6.39	5.98	6.63	5.61	5.12
STC2	6.1	5.98	6.9	5.98	5.63
N4BP2L2	6.18	5.98	5.65	5.32	5.59
NUP205	5.65	5.98	5.37	5.73	5.57
RNF181	6.27	5.97	5.9	5.35	5.41
TAX1BP1	5.98	5.97	5.9	5.32	5.44
ATMIN	6.24	5.96	5.9	5.75	5.5
TMEM14C	6.11	5.96	5.8	5.5	5.76
ERGIC1	5.93	5.95	5.67	5.55	5.37
ATP2B1	5.99	5.94	5.52	5.21	4.92
SRP54	5.97	5.94	5.71	5.5	5.46
UQCRQ	5.73	5.93	4.98	5.05	5.14
PTTG1	6.1	5.93	5.48	5.56	5.98
MSMO1	6.17	5.93	6.09	5.63	6.24
ARRDC3	5.23	5.92	4.81	5.08	5.65
LTA4H	5.96	5.92	5.58	5.09	5.27
FAM32A	6.06	5.92	5.58	5.7	5.3
ADAM9	6.08	5.9	5.78	5.33	5.34
AMD1	6.41	5.88	6.68	6.18	5.91
RPS27L	6.23	5.88	5.92	5.58	5.54
PPP1R15B	6.42	5.87	6.16	5.8	5.67
SQSTM1	6.08	5.86	5.55	5.05	5.12
CDKN1B	5.68	5.86	5.18	5.36	5.92
PRC1	5.88	5.85	5.37	5.7	6.12
MTIF3	5.96	5.84	5.38	5.43	5.54
RNF130	5.88	5.83	5.59	5.2	5.23
RACGAP1	6.03	5.82	5.38	6.26	6.52
NEBL	6.14	5.82	5.66	5.44	5.52
CSRP1	6.09	5.81	5.69	5.76	4.92
TC2N	5.97	5.79	5.26	4.92	5.07
H1FX	5.8	5.79	5.34	5.47	6.3
CIB1	5.35	5.79	5.67	5.58	5.13
ACAA2	6.14	5.77	5.7	4.32	4.21
SMAD5	5.29	5.77	4.86	4.64	4.57
SSR3	6.29	5.77	5.99	5.99	6.84
SCARNA4	6.16	5.77	6.53	6.33	6.82
RAB25	5.81	5.77	5.53	5.28	5.04
HNRNPDL	5.9	5.77	6.14	6.01	5.39
GNS	5.84	5.76	5.52	5.01	5.17
ERMP1	5.79	5.75	5.51	4.85	4.69
UGDH-AS1	5.39	5.75	5.82	5.9	5.98
CHMP1B	5.9	5.74	5.43	5.09	5.18
CCNA2	5.85	5.74	5.49	5.97	6.37
ATP1B1	6.04	5.74	6.31	6.1	5.68
MREG	5.55	5.73	5.8	5.08	5.24
CDKN3	5.9	5.73	5.43	6.04	5.97
CLDN3	5.68	5.72	4.96	4.96	5.17
SCP2	6.13	5.72	5.81	5.54	5.48
ARL1	5.99	5.71	5.56	5.47	5.01
SCARNA27	4.84	5.7	4.61	4.3	5.77
TIMMDC1	5.85	5.7	5.58	5.12	5.1
GARS	5.91	5.7	5.84	6.23	5.66
JUND	6.05	5.69	6.06	5.97	6.38
BAZ1A	5.47	5.69	5.95	5.68	5.36
CBX5	5.55	5.66	5.82	6.29	6.42
BIRC6	5.93	5.65	6.06	5.93	5.4
MRPS24,URGCP,URGCP-MRPS24	5.8	5.64	5.2	5.45	5.35
ACTR2	5.66	5.62	6.28	6.41	6.17
RAB7A	5.12	5.61	5.82	6.05	5.64
UBAP2L	5.49	5.59	5.66	6.15	5.6
LARP4	5.64	5.58	6.2	5.97	5.54
ATG12	5.27	5.57	5.36	4.33	4.52
TFAP2C	5.77	5.57	6.32	6.18	6.28
ZCRB1	5.71	5.57	5.37	4.97	5.27
MKRN1	5.67	5.57	5.14	5.16	5.38
MBNL2	5.8	5.56	5.69	5.43	4.92
EXOC4	5.51	5.56	4.99	4.89	5.15
NUDT4	5.8	5.55	5.25	5.05	4.86
ASNSD1	5.94	5.55	5.78	5.51	5.21
SCRN1	5.74	5.55	5.54	5.2	5.15
C12orf57	5.77	5.55	5.12	5.45	5.54
SCAMP1	5.78	5.54	5.32	4.93	5.08
BMPR1A	5.72	5.53	5.59	5.37	5.13
SNORA80E	5.21	5.52	5.97	4.81	5.74
DCDC2	5.35	5.5	5.1	4.6	4.81
GOLGA5	5.56	5.5	5.01	5.12	4.99
SAT1	5.56	5.48	5.3	4.5	4.05
MAT2A	6	5.48	6.84	5.35	5.3
YTHDC1	5.18	5.48	4.43	5.46	4.89
SNX4	5.64	5.48	5.59	5.14	4.91
SCARNA9L	5.93	5.48	5.83	5.91	6.11
RRAS2	5.51	5.47	5.37	4.89	4.76
C5orf15	5.74	5.47	5.37	4.98	4.93
TXNDC9	5.92	5.47	5.4	5.39	5.21
BTBD1	5.58	5.45	5.51	5.29	4.98
CD46	5.78	5.45	5.61	5.32	5.21
MRPS33	5.68	5.44	5.23	5.25	4.95
JUNB	5.55	5.42	4.55	4.52	4.82
GNL3	5.84	5.42	6.02	5.24	4.9
PCBD1	5.1	5.41	4.94	4.4	5.07
WSB2	5.72	5.41	5.43	5.13	4.93
WDR83OS	5.6	5.4	5.22	4.99	4.75
ADIRF,AGAP11	5.56	5.4	4.99	4.94	5
TECR	4.67	5.39	5.57	5.5	5.7
APBB2	5.35	5.39	4.84	5.32	4.76
YBX3	5.37	5.39	5.7	6.02	5.59
RUVBL2	6	5.39	5.93	5.96	5.84
UBE2Q2	5.44	5.37	5.38	4.93	4.91
DCXR	5.63	5.37	5.24	5.65	5.79
SLC39A8	5.5	5.36	5.45	6.5	6.47
RND3	5.74	5.35	4.75	3.55	3.3
IDH1	5.71	5.35	5.23	4.89	4.85
GPRC5A	5.45	5.34	5.32	4.78	5.05
TLE1	5.41	5.32	4.82	4.84	4.81
ILF3	5.18	5.32	5.55	5.88	5.67
RANBP9	5.26	5.32	5.01	4.64	4.9
SLC44A1	6.28	5.3	6.22	4.94	6.25
DICER1	5.55	5.29	5.73	5.19	5
KIF23	5.44	5.28	4.83	5.21	5.94
F11R	5.57	5.28	5.09	4.78	4.98
ASAH1	5.34	5.27	5.24	4.69	4.28
MCM2	5.43	5.26	5.19	6.06	5.83
KLHDC2	5.79	5.25	5.02	4.58	4.75
FNBP1L	5.14	5.25	4.77	4.54	4.48
TSC22D1	5.36	5.24	4.83	4.67	4.8
AKAP9	4.97	5.22	4.23	4.85	5.06
CENPN	5.25	5.22	4.89	5.42	5.74
SLC25A36	4.54	5.22	4.99	5.12	4.64
DLGAP5	5.41	5.21	4.5	4.96	5.68
TCEAL1	5.57	5.21	5.02	4.44	4.77
RAD23A	5.15	5.21	4.88	5.48	5.53
METRNL	5.36	5.2	5.2	4.87	4.61
PRKAG1	5.29	5.2	4.9	4.64	4.73
C18orf21	4.96	5.19	4.99	4.82	4.48
GPR160	5.25	5.17	5.03	4.22	4.13
TUBA1A	5.28	5.17	4.91	4.52	4.85
FGFR1OP2	5.36	5.17	4.9	4.84	4.87
MTRNR2L3	4.46	5.15	4.97	4.38	4.41
TBRG4	5.83	5.15	5.26	5.53	5.66
CCNL1	4.71	5.15	4.89	4.48	4.71
TFDP1	5.28	5.15	5.27	5.77	5.46
PHACTR2	5.19	5.14	4.71	4.52	4.26
YIPF4	4.92	5.14	4.46	4.31	4.43
QKI	5.07	5.14	4.89	4.78	4.51
IGFBP5	4.99	5.13	4.89	4.42	4.41
NUPL1	5.35	5.12	5.61	5.09	4.8
DCTN2	5.22	5.12	4.89	4.66	4.62
RMND5A	5.24	5.12	4.7	4.71	4.8
WDR19	2.23	5.11	1.33	6.64	5.2
TTK	5.12	5.11	4.47	4.99	5.5
PIAS1	4.54	5.11	4.29	4.67	4.74
ADAM10	5.27	5.11	5.09	4.71	4.78
STAM	4.69	5.1	5.04	3.71	4.73
FLNB	5.32	5.1	5.91	6.14	6.35
RAB5B	5.19	5.1	4.71	4.44	4.79
SNRNP200	4.9	5.1	5.33	5.56	5.57
FAM103A1	5.29	5.1	5.06	4.71	4.63
SHMT2	5.18	5.1	5.8	5.5	5.43
COMMD4	5.37	5.1	4.68	4.88	5.19
ATP5G3	5.65	5.1	5.1	5.25	5.33
MIR4435-2HG	5.43	5.09	4.78	4.35	3.97
CD55	5.35	5.09	4.68	4.04	4.24
TMEM263	5.33	5.09	4.95	4.64	4.67
PDS5B	5.08	5.09	4.54	5.24	5.13
DDX47	5.19	5.09	5.35	4.92	4.73
SAP30BP	4.88	5.08	4.24	4.81	4.97
NPEPL1,STX16	5.22	5.08	5.71	5.37	5.6
ASH1L	4.99	5.06	5.11	6.47	4.96
FANCI	5.09	5.06	4.75	5.51	5.86
MED13L	5.2	5.06	5.82	5.56	5.25
TMEM60	5.11	5.06	4.59	4.43	4.75
POLD2	5.05	5.06	4.89	5.54	5.4
FAF2	5.41	5.06	5.41	5.07	4.9
STK38L	6.14	5.04	4.76	3.82	3.82
LTV1	5.41	5.03	5.95	5.11	4.23
TMEM150C	5.24	5.03	4.46	4.05	4.25
LOC100129148	4.82	5.03	4.54	5.35	5.37
INADL	5.11	5.03	4.67	4.49	4.87
CD59	5.34	5.02	5.74	4.53	4.6
SNRNP70	4.83	5.02	4.84	5.64	5.51
BTG1,C12orf79	5.03	5.01	3.88	4.08	4.32
PAN3	4.74	5.01	4.33	4.6	4.92
IGFBP2	5.2	5.01	4.68	4.67	4.69
RUVBL1	5.14	5.01	5.03	5.54	4.95
CA12	5.01	5	6.03	5.52	5.37
PRIM1	5.12	5	4.88	5.34	5.41
GSKIP	5.6	4.99	5.06	4.95	4.67
GPALPP1	4.92	4.99	4.66	4.36	4.59
PTMS	4.86	4.99	4.76	4.8	4.33
RASEF	5.28	4.98	4.34	3.49	3.24
FAM60A	5.69	4.98	5.7	4.47	4.33
DDIT4	4.32	4.98	4.22	3.71	4.01
PRKAA1	5.32	4.98	4.95	4.34	4.59
TMED9	4.99	4.98	5.24	5.52	5.3
ADSS	5.24	4.97	5.08	4.91	4.6
ADH5	5.41	4.97	4.99	4.93	4.8
VEZT	5.33	4.96	5.24	4.49	4.47
HADHB	5.18	4.96	4.87	4.48	4.45
PDCD4	4.63	4.96	5.06	4.81	5.37
ANO6	5.13	4.95	4.75	4.58	4.26
WDR75	5.11	4.95	5.47	4.95	4.83
ATIC	4.77	4.94	5.95	6.42	5.7
BAZ1B	4.79	4.94	5.32	5.57	5.05
BIRC5	5	4.94	4.62	5.17	5.42
UBE2T	5.37	4.93	4.93	5.27	5.82
KRCC1	4.81	4.93	4.35	4.35	4.36
DHPS	5.02	4.93	4.69	4.47	4.64
ISCA1	5.25	4.92	5.16	4.71	4.63
QARS	4.96	4.92	4.84	4.4	4.66
SCARNA14	5.25	4.9	6.48	4.72	5.48
DDX39A	4.89	4.9	5	5.69	5.42
MED21	5.16	4.9	4.43	4.65	4.89
CENPU	4.92	4.9	4.79	5.32	5.4
SEH1L	5.1	4.89	5.79	5.72	5.24
FERMT2	5.65	4.88	4.93	4.23	4.36
MAP4K5	4.91	4.87	5.43	4.84	4.53
CSNK1G3	5.05	4.87	4.57	4.41	4.36
PMPCB	5.08	4.86	4.6	4.19	4.27
ATF2	5.08	4.86	4.2	4.68	4.69
SLC50A1	4.89	4.86	4.69	4.4	4.41
GDF15	4.48	4.84	4.11	2.26	1.76
TMEM59	4.98	4.83	4.65	3.83	4.07
DBN1	4.91	4.83	4.68	4.78	4.06
SPC24	5.09	4.82	4.74	5.68	6.37
SLC5A6	5.06	4.82	4.9	4.65	3.98
AFTPH	4.94	4.82	4.48	4.36	4.31
TTC39A	5.24	4.82	4.91	4.58	5.1
MAN1A1	5.14	4.82	4.97	5.36	5.33
TIPARP	5.63	4.81	6.09	5.03	5.13
IDH3A	5.13	4.81	5.44	5.47	4.88
PMEPA1	4.82	4.81	4.77	4.48	4.14
FNIP1	4.76	4.81	4.2	4.26	4.53
EMG1	5.14	4.81	5.37	5.45	4.92
DNAJC2	5.08	4.8	5.65	5.08	4.68
SPIRE1	4.61	4.78	4.68	4.18	4.04
HMGN4	5.05	4.78	4.59	4.31	4.52
SMARCA4	4.51	4.78	4.83	5.22	4.83
MAPK9	5.06	4.78	4.94	5.44	5.2
NEDD9	6.02	4.77	4.94	2.99	2.63
MGAT4A	4.44	4.77	3.64	4.47	3.63
CBX4	4.98	4.77	4.35	4.29	4.45
FLJ20021	4.97	4.75	3.58	4.7	5.08
HIBADH	4.42	4.74	4.57	4.06	4.18
ABHD2	4.61	4.74	4.89	5.11	5.3
IRF2BP2	4.72	4.74	4.76	4.14	4.4
CDYL2	4.73	4.73	3.39	3.26	2.92
FASN	4.45	4.73	5.1	5.43	5.18
RASSF3	5.17	4.72	5.39	4.48	4.54
GCOM1,MYZAP,POLR2M	4.94	4.72	4.66	4.2	4.22
RNF149	4.87	4.72	5.07	4.47	4.46
DYNC1I2	5.01	4.72	4.73	4.46	4.43
KIAA0391	5.01	4.72	4.44	4.57	4.84
C1GALT1C1	4.95	4.71	4.69	4.05	4.45
CDK17	5.04	4.71	4.49	4.38	4.46
DMTF1	4.77	4.71	4.13	4.56	4.55
CCDC53	4.77	4.7	4.28	3.58	4.07
BNIP2	4.99	4.7	4.59	4.4	4.39
PHC3	4.67	4.7	4.5	5.1	4.48
SMARCAD1	4.77	4.69	4.75	3.99	4.17
BRCA2	4.52	4.68	4.59	5.45	5.18
RMND5B	4.71	4.68	4.28	4.17	4.3
AMIGO2	4.74	4.67	3.29	4.35	4.85
SMAGP	4.84	4.67	4.28	4.14	3.71
ATR	5.06	4.67	5.46	5.13	4.77
AAGAB	5.08	4.67	4.71	4.87	5.28
WDFY1	4.87	4.67	4.69	4.41	4.25
ST3GAL1	5.11	4.66	4.92	3.73	2.67
ELF3	4.56	4.66	3.96	2.61	2.63
TK1	4.71	4.66	4.51	5.23	5.61
MARS	4.92	4.66	5.05	5.45	4.86
RANBP17	4.77	4.66	5.08	4.95	4.33
TAOK3	4.4	4.66	4.3	4.21	4.03
SNORA5C	6.16	4.65	4.98	3.1	3.55
JARID2	4.52	4.65	5.66	4.85	4.74
VPS54	4.83	4.64	4.27	3.87	3.7
FBXO3	4.85	4.64	4.18	4.07	4.29
RNASEH2A	4.76	4.64	4.59	5.14	5.25
MYLIP	6.68	4.63	3.97	3.6	3.47
RNMT	4.06	4.63	3.63	3.34	3.39
MRPL32	4.91	4.63	4.68	4.5	4.16
FAM199X	5.02	4.63	4.64	4.47	4.45
H2AFX	4.75	4.62	5.46	6.02	6.03
BARD1	5.1	4.62	5.19	4.99	4.84
PEX13	4.69	4.61	4.05	3.87	3.88
NCAPD2	4.57	4.6	4.17	4.78	5.36
CDK2	4.62	4.6	4.46	5.09	5.14
MPZL2	4.83	4.59	4.15	3.35	2.94
IL13RA1	4.76	4.59	4.47	4.11	3.89
RAB11FIP1	4.69	4.59	5.07	4.28	4.28
DBF4	4.72	4.59	5.07	5.09	5.37
MRPS11	4.78	4.59	4.15	4.76	4.72
BLZF1	4.77	4.59	4.8	4.9	4.33
SPTSSA	4.47	4.58	4.7	5.38	5.29
CCDC14	5	4.58	4.23	4.9	5.01
ATG5	4.88	4.58	4.54	4.32	4.18
ST6GALNAC2	4.73	4.58	4.24	4.69	4.95
NOP16	4.5	4.57	5.42	4.9	4.18
TMCO3	4.68	4.57	4.48	4.14	4.11
TXLNG	4.58	4.56	5.06	4.83	4.41
PHLDA1	5.24	4.55	5.85	4.58	4.3
GRPEL2	5.25	4.55	5.31	4.66	4.4
CTDSP2	4.45	4.55	3.69	4.19	4.47
HYOU1	4.64	4.55	4.63	5.23	4.85
ZNF675	4.82	4.55	4.71	4.38	4.14
RUFY1	4.53	4.55	4.34	4.27	3.96
RPAP3	4.52	4.55	4.39	4.96	4.4
TMEM87B	4.96	4.54	4.55	4.28	4.25
CDC40	4.4	4.54	4.03	4.01	4.24
ARHGDIA	4.49	4.53	4.86	5.47	4.87
DNTTIP2	4.8	4.53	5.23	4.76	4.3
PFDN2	4.46	4.53	4.87	5.21	4.51
PRELID1	4.64	4.53	4.41	5.12	4.94
FARSA	4.57	4.53	4.97	5.1	4.59
ATP8B1	4.56	4.53	4.34	4.1	3.97
GNL3L	4.79	4.52	5.39	5.01	4.98
ZNF253	4.34	4.52	4.52	3.99	3.9
DNMT1	4.35	4.52	4.47	4.91	4.94
SLMAP	4.25	4.52	4.41	4.08	3.87
MSX2	4.59	4.51	3.78	2.86	2.54
COMMD1	4.42	4.51	4.27	4.06	3.82
SLC35F6	4.41	4.51	4.88	4.39	4.15
PDHB	4.88	4.51	4.42	4.24	4.41
TMED4	4.82	4.5	4.58	4.06	4.31
C5orf24	4.8	4.5	4.52	4.18	4.09
BTF3L4	4.86	4.5	4.75	4.38	4.34
ATG2B	4.05	4.49	3.27	3.75	4.17
PLS1	4.78	4.49	4.44	3.8	3.88
GMNN	4.56	4.49	4.7	5.44	5.11
PUS7L	4.62	4.49	4.91	4.33	4.13
GLS	4.93	4.49	4.72	4.46	4.26
EIF4EBP1	4.36	4.49	4.19	4.31	3.84
PHTF1	4.24	4.47	3.79	4.09	4.29
NPY1R	4.56	4.46	5.19	5.58	6.02
GADD45GIP1	4.6	4.46	4.87	5.63	5.3
FAM162A	4.36	4.46	4.31	4.14	3.88
RANBP6	5.05	4.45	4.81	4.36	4.17
DCLRE1B	4.31	4.45	4.62	5.08	4.85
ZNRF2	4.17	4.45	3.81	3.73	4.1
C1orf123	4.56	4.45	4.16	4.01	3.88
ANAPC16	4.68	4.45	4.73	4.27	4.2
MTMR6	4.76	4.44	4.43	3.91	3.92
FOSL2	4.7	4.44	4.82	4.19	3.94
UTP23	4.73	4.44	4.91	4.08	4.15
LAD1	4.46	4.44	4.47	4.65	3.82
FAM208A	4.62	4.44	4.3	4.82	4.82
EGLN3	4.78	4.43	3.73	3.71	3.48
PTPN12	4.55	4.43	4.09	4.11	3.95
DIMT1	4.6	4.43	4.88	4.45	4.19
MAGI3	4.17	4.43	3.97	4.45	4.55
SOCS2	4.72	4.42	3.09	3.53	3.84
BUB1	4.43	4.42	3.84	4.59	5.13
PAPD4	4.35	4.42	4.06	3.78	3.89
UBE2K	4.38	4.42	4.95	4.91	4.58
TNFRSF1A	4.23	4.42	3.79	4.07	4.21
HPRT1	4.29	4.41	4.77	5.52	5.14
TMEM18	4.87	4.41	4.4	3.99	4.08
ZNF627	4.79	4.41	4.26	3.88	4.08
VPS4B	4.58	4.4	4	4.09	4.37
NIPBL	4.11	4.39	4.27	4.75	5.21
G2E3	4.78	4.39	4.42	4.86	5.43
C19orf60	4.36	4.39	3.62	3.91	3.92
PRPF39	4.93	4.39	4.81	4.69	4.39
CAT	4.65	4.38	4.26	4.1	4
RAB13	4.04	4.38	4.38	4.59	4.62
VCL	5.48	4.37	5.85	4.32	4.33
MOAP1	4.44	4.37	3.73	3.7	3.78
CAMLG	4.52	4.37	3.85	3.72	3.83
MRPL4	4.1	4.37	4.04	4.66	4.42
C12orf49	4.68	4.37	4.35	4.09	4.05
MRPS18C	3.74	4.36	3.48	3.55	3.49
HNRNPD	4.4	4.36	4.84	5.09	4.81
MAP4K4	4.29	4.36	4.26	4.4	3.82
SLC11A2	4.59	4.35	4.39	3.89	3.93
MAPKAPK2	4.58	4.35	4.94	4.63	4.21
TSPAN31	4.6	4.34	4.52	3.82	3.98
FAM175A	4.59	4.33	4.13	3.83	4.05
NAT10	4.41	4.33	4.68	4.91	4.43
RAB3GAP1	4.41	4.33	3.89	4.36	4.44
PDLIM5	4.89	4.32	4.86	4.17	3.97
MICAL1,ZBTB24	4.71	4.31	5.06	4.15	3.84
RHNO1	4.42	4.31	3.87	4.78	4.59
SMG5	4.62	4.31	4.66	4.72	4.05
WDFY3	3.99	4.31	3.62	4.02	4.09
EFNA1	5.15	4.3	2.81	3	3.16
KRT81	3.99	4.3	4.48	4.41	2.96
IER2	4.41	4.3	4.35	3.71	3.63
OSTM1	4.39	4.3	4.26	3.94	3.72
KLHL12	4.62	4.3	4.33	3.98	4.19
STAM2	4.72	4.29	4.23	3.79	3.99
ARL8A	4.29	4.29	4.53	3.93	3.69
ORMDL1	4.29	4.28	4.39	3.75	3.65
LTBR	4.26	4.28	4.1	3.94	3.46
UAP1	4.81	4.28	4.54	4.23	4.01
SS18L2	4.91	4.28	4.35	4.57	4.57
PAK1IP1	4.6	4.27	5.19	4.26	3.68
TACC1	4.31	4.27	3.54	3.47	3.74
ZNF562	4.61	4.27	4.61	4.18	3.98
GGPS1	4.4	4.27	4.26	3.92	3.88
CTPS2	4.56	4.26	4.31	5.71	4.33
ASF1B	4.27	4.26	4.13	4.88	4.79
TCF12	3.98	4.26	3.61	3.96	3.44
CETN3	4.46	4.26	3.68	3.89	3.96
CREB3L4	4.36	4.26	3.88	3.65	4.24
RAP1GDS1	4.32	4.26	3.95	4.5	3.84
NT5C	4.31	4.26	3.73	4.13	4.33
RIT1	4.43	4.25	3.62	3.29	3.73
MYNN	4.57	4.25	4.45	3.71	3.68
KAT6B	4.15	4.25	4.65	4.71	4.4
SMAD3	4.18	4.24	4.04	3.09	3.1
B3GNT2	4.81	4.24	4.53	4.12	4.02
HDDC3	4.33	4.24	4.17	3.78	3.94
TTC39B	4.38	4.23	4.24	3.01	3.25
KIF14	4.15	4.23	3.78	4.28	5.01
MITD1	4.74	4.23	4.11	3.83	3.98
PARP6	4.49	4.23	4.49	4.45	3.81
OAZ2	4.45	4.22	3.94	3.63	3.98
UPF1	4.2	4.22	4.62	4.77	4.44
ACTR1B	4.37	4.22	4.09	3.72	3.95
NIN	4.25	4.22	4.25	4.73	4.12
ACOX1	4.38	4.21	4.1	3.8	3.64
TAGLN	4.6	4.21	4.37	4.89	4.69
CCDC12	4.78	4.21	4.48	4.64	4.2
WDR70	4.37	4.21	3.93	3.73	4.07
MIR4472-2	6.32	4.2	5.75	5.42	4.9
PALLD	4.61	4.2	4.69	4.09	3.63
PLGRKT	4.5	4.2	4.14	3.86	3.54
TIPIN	4.41	4.19	4.75	4.69	3.87
MRPL15	4.56	4.19	4.77	4.82	4.44
NECAP1	4.47	4.19	4.25	4.03	3.84
CEP192	4.81	4.18	4.99	4.19	4.29
C17orf89	3.93	4.18	3.9	4.65	4.41
ABHD17C	4.29	4.18	4.9	4.48	4.24
AIM1	4.01	4.18	3.52	3.96	3.9
LETMD1	4.35	4.17	4.27	3.2	3.5
RCL1	4.42	4.17	5.02	4.34	4.38
IER5	4.38	4.17	4.25	3.66	3.81
LRRC16A	4.18	4.17	3.83	3.55	3.72
DSCC1	4.22	4.17	4.23	4.78	4.62
QSOX1	4.46	4.17	4.54	4.84	4.54
MBOAT1	4.14	4.16	4.9	3.89	3.96
PTPN13	4.29	4.16	3.8	3.54	3.51
ZNF823	4.24	4.16	4	3.53	3.76
RLN2	4.1	4.16	3.93	3.43	3.83
ATP8B2	4.56	4.15	3.77	3.53	3.71
AFAP1L1	4	4.15	3.67	3.09	3.86
AIG1	4.43	4.15	4.13	3.53	3.65
SAR1B	4.35	4.15	4.31	3.72	3.71
KLHL23,PHOSPHO2,PHOSPHO2-KLHL23	4.4	4.15	4.25	4.03	3.63
UNC50	4.42	4.15	3.75	3.86	3.83
PDLIM7	4.44	4.15	4.37	4.71	4.1
MRPS14	4.7	4.14	4.34	4.18	4.78
FARSB	4.32	4.14	4.48	4.85	4.27
SNORA66	7.12	4.13	6.56	6.26	5.33
TROAP	3.65	4.13	3.6	4.36	4.64
MXD3	4.08	4.13	3.86	4.68	4.53
KLHL5	4.3	4.13	4.09	3.82	3.48
DDX59	4.54	4.13	4.25	3.88	3.95
PDE12	4.37	4.12	4.72	4.42	4.07
TBC1D30	4.32	4.11	5.03	3.73	3.21
POLR1B	4.19	4.11	5.23	4.74	4.38
USP5	4.16	4.11	4.03	4.69	4.63
PPP2R3C	4.62	4.11	4.31	4.05	4.17
UTP14A	4.31	4.1	4.92	4.07	3.82
USP3	4.29	4.1	4.32	3.53	3.56
MPZL3	4.48	4.1	3.88	3.64	3.73
ACTR6	4.59	4.1	3.8	3.82	4.04
ISG20L2	4.45	4.1	4.62	4.5	3.91
GRB14	4.04	4.08	3.42	2.97	2.85
SNORA53	5.45	4.07	3.76	3.49	4.22
GON4L	3.91	4.07	3.98	4.18	3.58
WDR73	3.99	4.06	3.74	3.34	3.05
MIR614	4.13	4.06	3.99	3.55	3.68
PPIF	4.2	4.05	5.47	5.21	4.93
COA5	4.43	4.05	3.74	3.19	3.53
CTSH	4.23	4.04	3.95	3.47	2.48
TUBB6	3.99	4.04	4	4.69	4.64
RPF2	4.11	4.04	4.65	4.17	3.65
SMUG1	4.2	4.04	3.54	3.91	3.91
ID4	4.9	4.03	3.42	3.49	3.76
DDX46	3.97	4.03	4.26	5.02	4.41
PPP2R5A	4.3	4.02	4.56	4.61	4.6
NEK2	4.14	4.01	3.41	3.77	4.37
FAM133B	4.16	4.01	4.39	4.34	3.63
AP1S3	4.14	4.01	4.43	4.11	3.64
SLC16A7	4.33	4	4.07	3.58	3.43
MPV17	3.75	4	3.37	3.24	3.65
ADPGK	3.91	4	3.71	4.12	3.37
LIMA1	4.19	3.99	3.51	1.96	1.86
COL3A1	4.17	3.99	4.48	3.74	3
KLHL28	4.1	3.99	3.28	3.54	4.17
IMPA2	3.71	3.99	3.92	4.32	4.53
GOLM1	4.06	3.99	4.07	3.86	3.36
HNRNPH3	3.69	3.98	4.59	5.09	4.38
RBMS1	4.11	3.98	3.31	3.36	3.17
SAP30	4.1	3.98	3.78	4.12	4.59
ZNF740	3.41	3.98	3.62	3.4	3.43
PPIP5K2	4.22	3.98	3.8	3.89	4.38
MICU1	3.95	3.97	3.71	3.29	3.61
LPGAT1	4.15	3.97	4.14	3.69	3.54
CENPA	4.29	3.96	3.63	4.25	4.83
IRF2	3.81	3.96	3.13	3.11	3.45
RFC2	3.79	3.96	3.95	4.67	4.41
CCDC124	3.68	3.96	3.87	4.54	4.24
AP4B1	4.23	3.96	4.63	4.35	4.55
CDC37L1	3.57	3.95	3.58	3.16	3.03
SPATA13	3.48	3.94	1.49	4	3.59
AGFG1	4.41	3.94	4.99	4.06	3.85
LYRM5	3.99	3.94	3.9	3.4	3.3
SLC25A16	4.02	3.94	3.85	3.43	3.27
FAM134A	4.19	3.94	3.57	3.63	3.91
RAD50	4.22	3.94	4.35	3.78	4.16
CCDC109B	4.2	3.94	3.91	3.7	4.25
FAM174B	4.05	3.93	3.54	2.66	2.92
LAMTOR3	4.1	3.93	3.43	3.24	3.12
RASSF8	4.44	3.93	3.96	4.58	4.1
TCP11L2	4.16	3.92	2.86	2.79	3.12
GULP1	4.18	3.92	3.57	3.4	3.08
GCH1	4.38	3.92	4.87	4.03	3.83
METTL23	4.68	3.92	4.37	3.88	3.63
ERV3-1,ZNF117	3.7	3.92	3.47	3.36	3.37
FN1	3.73	3.91	5.11	4.42	3.8
SAMD1	4	3.91	3.88	4.5	4.58
OBSL1	4.04	3.91	4.15	3.65	3.34
ZNF641	4.37	3.9	2.97	3.45	3.48
MANBA	3.78	3.89	3.35	3.03	3.11
DMXL1	4.17	3.89	3.66	3.34	3.86
PYGL	3.92	3.89	3.72	3.72	3.33
NFKB1	3.94	3.89	4.35	3.9	3.76
EIF2D	4.05	3.89	3.89	3.47	3.69
PLXDC2	3.37	3.88	2.81	3.16	3.2
SLC25A40	4.13	3.88	3.6	3.99	4.29
ITGB6	4.36	3.87	3.48	1.68	1.32
SLC30A1	4.25	3.86	4.4	3.44	3.06
UACA	3.39	3.86	2.96	2.85	3.18
FRMD6	4.14	3.86	3.53	3.31	3.49
VAPB	4.12	3.86	4.47	4.69	4.15
MIR548F2	3.47	3.86	3.15	3.48	3.04
RIMKLB	4.3	3.86	4.09	3.52	3.66
C5orf30	4.45	3.86	4.28	3.82	3.78
MXI1	4.12	3.86	3.78	3.63	3.3
ZC3H13	3.6	3.85	3.48	4.63	3.75
RAD21-AS1	3.86	3.84	2.99	3.1	3.39
PIP4K2A	3.93	3.84	4.64	4.22	4.1
LOC374443	4.02	3.83	3.33	2.87	3.7
DNAAF2	4.2	3.83	4.79	3.75	3.77
GTPBP10	3.59	3.83	3.02	3.27	2.73
EIF5AL1	3.12	3.83	3.26	3	2.8
LACTB	3.88	3.83	3.72	3.76	3.05
USP37	3.61	3.83	3.92	4.26	3.94
CHPF	4.22	3.82	4.45	4.57	4.02
C5orf42	3.85	3.82	3.18	3.4	3.36
WDHD1	3.95	3.82	3.63	4.27	4.31
UBE2B	3.2	3.82	3.65	3.73	3.92
RARG	3.72	3.81	2.3	3.43	3.47
TEAD2	4.01	3.81	3.43	3.51	3.45
NACC1	3.93	3.81	4.02	4.42	4.07
BAZ2A	3.06	3.8	2.7	3.61	3.14
ZNF134	4.37	3.8	4.16	3.56	3.35
FARP1	3.18	3.8	4.12	4.07	3.74
MOSPD1	4.32	3.8	4.21	3.65	3.52
CBR4	3.8	3.8	3.61	3.23	3.17
OXLD1	3.98	3.8	3.38	3.62	3.23
GALNT7	4.19	3.8	4.13	3.89	3.51
FAM127B	3.36	3.8	3.91	4.09	3.83
LRRFIP2	3.71	3.79	4.04	4.37	4.26
ZNF552	3.12	3.78	3.66	3.41	3.06
MCM9	4.14	3.78	4.03	4.28	3.56
EFNB2	4.12	3.77	3.19	3.19	2.7
PPFIBP1	4.12	3.77	4.13	3.75	3.45
SLC22A5	3.31	3.76	4.76	3.86	3.79
DIRC2	3.98	3.76	3.39	3.22	3.49
LUC7L2	4.05	3.76	3.39	3.56	3.76
PYCR1	4.05	3.75	3.78	4.39	3.67
MESDC1	4.28	3.75	3.79	3.74	3.58
DUSP12	3.85	3.75	3.71	3.62	3.23
UBN2	3.58	3.74	2.87	4.25	3.31
SPC25	3.72	3.74	3.81	4.23	4.73
PEX11A	3.76	3.74	4.13	3.3	3.23
CDCA2	3.75	3.74	4	4.26	4.6
IL1R1	3.88	3.73	2.85	2.16	1.84
ZNF354A	3.93	3.73	3.84	3.36	2.95
C12orf66	3.99	3.73	4.23	4.07	3.56
KLHL8	3.94	3.72	4.08	3.54	3.43
SMIM4	3.49	3.71	2.96	4.13	4.16
DLG5	3.54	3.71	4.1	4.38	4.34
MBIP	4.29	3.71	4.3	3.9	3.72
SUPV3L1	3.82	3.71	4.07	3.46	3.41
P2RY11,PPAN,PPAN-P2RY11	3.91	3.7	4.47	4.22	3.59
GALK1	3.89	3.7	3.51	4.45	4.12
ERBB4	3.8	3.7	3.32	3.23	3.07
PPAPDC2	3.98	3.7	3.69	3.26	3.37
C2orf68	3.88	3.7	3.45	3.31	3.7
PAPSS2	4.13	3.69	4.59	4.86	3.88
CYB5R1	4.09	3.69	3.77	3.21	3.24
DUS1L	3.98	3.69	3.69	4.55	3.9
DNA2	4.11	3.69	4.1	4.38	3.94
CDK6	3.85	3.68	2.58	2.76	2.48
CPEB4	3.75	3.68	3.73	2.5	2.65
CSTA	3.81	3.68	3.09	3.31	2.44
EPS15L1	2.95	3.68	3.9	4.18	3.95
PIGA	4.38	3.68	3.63	3.41	3.39
TTC8	4.03	3.68	3.31	3.45	3.58
MINPP1	4.46	3.67	3.92	3.41	3.31
TOR3A	3.81	3.67	4.29	4.65	4.08
UBE2M	3.76	3.67	3.97	4.53	4.3
EFTUD1	3.79	3.67	3.29	3.26	3.31
IP6K2	4.39	3.65	3.62	3	4.61
TIMELESS	3.39	3.65	3.86	4.39	4.76
ZBTB7B	3.37	3.65	2.64	3.79	3.6
C2orf15	3.79	3.65	2.89	3.31	3.65
SNX10	4.1	3.65	3.7	3.9	4.28
SNAPC3	3.86	3.65	3.92	3.32	3.85
SPATS2	3.54	3.65	3.21	3.84	3.71
NT5DC2	3.48	3.64	3.35	3.8	3.93
RASA2	4.04	3.63	3.91	3.83	3.02
LDLRAD4	3.42	3.63	3.16	2.99	2.88
HEATR3	4.05	3.63	4.18	4.08	3.65
ADCY1	3.76	3.62	4.07	4.54	4.77
RIOK1	3.91	3.62	4.41	3.83	3.31
ATF6	3.69	3.62	3.46	3.17	3.19
FEM1C	3.74	3.62	4.19	4.05	3.81
PTCD3	4.96	3.61	5.21	4.49	5.48
COX10	3.16	3.61	3.91	3.65	2.54
VSIG10	3.85	3.61	3.18	3.2	3.18
IQGAP3	3.7	3.61	3.46	3.52	4.22
MTERF1	4.02	3.61	3.79	3.64	3.35
ZNF433	4.14	3.6	2.72	2.89	2.55
CD44	3.2	3.6	4.34	4.44	4.72
GATAD2A	3.78	3.6	4.7	4.46	3.96
FLAD1	3.88	3.6	3.95	4.17	3.49
ZNF708	3.42	3.58	3.49	3.08	2.88
PBRM1	4	3.58	4.23	3.73	3.64
ZNF586	4.04	3.58	3.74	3.49	3.32
ENTPD4	3.35	3.57	2.49	2.55	2.56
NOX5,SPESP1	3.51	3.57	3.01	3.34	3.19
UBAC2	3.82	3.56	3.05	3.35	3.11
TH2LCRR	2.81	3.55	3.38	3.33	3.93
SLC25A19	3.96	3.55	4.59	4.09	3.84
KANK2	3.39	3.55	2.94	3.88	3.61
GPR137B	3.65	3.55	3.18	2.78	3.19
ABT1	3.63	3.54	3.89	3.5	3.2
NAPEPLD	4.78	3.53	3.11	4.12	2.92
TMEM39A	3.29	3.53	2.63	2.66	3.62
EIF1AX-AS1	3.63	3.53	3.07	3.34	2.72
FGD4	3.43	3.53	2.86	3.12	2.98
PEX1	3.8	3.53	3.58	3.2	3.15
BTG2	2.52	3.52	1.9	1.43	1.33
NKRF	3.4	3.52	4.13	3.89	3.47
ASXL2	3.22	3.52	3.66	3.84	3.94
ZDHHC21	3.86	3.52	4.02	3.51	3.52
STAT2	3.61	3.51	3.08	2.63	3.48
BACE1	3.18	3.51	3.13	3.53	2.55
INTS7	3.14	3.51	3.49	4	3.52
WDR5B	3.68	3.51	3.32	3.11	3.14
NEMP1	3.81	3.5	3.75	4.41	4.97
SEC22A	3.97	3.5	4.25	3.67	3.25
SLC16A1	3.57	3.5	4.13	4.27	3.75
UHRF2	3.57	3.5	2.86	3.28	3.58
SLC25A10	3.62	3.5	3.31	4.05	3.83
CCDC88C	2.57	3.49	3.99	3.05	2.68
NME7	3.86	3.49	4.16	3.75	3.47
SACS	3.78	3.49	4.17	3.89	3.67
PTBP2	3.48	3.49	2.94	3.49	3.29
AGBL5	6.03	3.48	3.54	4.16	5.81
DUSP1	3.55	3.48	3.14	2.79	2.66
CRABP1	3.01	3.48	2.78	3.26	3.23
BBS5	3.14	3.48	3.47	3.6	3.84
GLMP	3.3	3.47	2.95	2.67	2.86
FAM149B1	3.51	3.47	3.54	2.95	3.18
HOMER1	3.56	3.47	3.72	3.48	3.08
KDM7A	3.35	3.46	3.46	2.62	2.71
GAS6-AS2	4.35	3.46	3.83	3.44	4.09
BLM	3.66	3.46	3.34	4.08	4.21
SLC25A30	3.42	3.46	3.02	3.36	3.99
TLE3	3.33	3.46	3.95	3.78	4
KLHL42	3.92	3.46	4.01	3.65	3.6
REL	3.67	3.45	2.7	3.1	3.26
RCOR3	3.3	3.45	3.76	3.08	3.42
CDKN2AIP	3.36	3.45	3.5	3.1	2.95
UTRN	3.41	3.43	3.16	2.72	2.86
DTX3L	3.48	3.43	3.41	2.96	2.89
PRC1-AS1	4.13	3.42	3.31	3.61	4.62
LAMB2	3.5	3.42	3.22	3.08	2.95
HEY2	1.44	3.41	3.33	2.96	3.3
TPRA1	3.74	3.41	3.35	3.08	3.17
XRCC6BP1	3.85	3.4	3.26	3.43	3.13
POLG	3.51	3.4	3.23	3.63	3.86
AEN	4.06	3.38	4.46	3.75	3.24
FANCM	3.15	3.38	3.44	3.76	4.12
CFL2	3.83	3.38	3.2	3.01	2.97
IPO9	3.05	3.38	3.5	3	2.85
RUSC1	3.43	3.38	3.41	3.93	3.61
LNX1	3.09	3.37	1.46	2.4	1.86
SHISA2	3.26	3.37	3.54	1.95	2.13
ITGB3BP	3.9	3.37	3.18	3.26	3.66
FASTKD2	3.59	3.37	3.81	3.42	3.01
CGRRF1	3.84	3.36	2.93	3.42	3.07
ZNF14	3.84	3.36	3.69	3.23	3.3
SLC35B3	3.88	3.35	4.4	3.5	3.49
POLE2	3.64	3.34	4.43	3.97	4.43
DDHD2	3.64	3.34	3.57	3.07	2.98
MRPL46	3.64	3.34	3.2	3.64	3.13
HOXC13	3.23	3.33	2.61	2.33	2.37
KLF9	3.21	3.33	2.71	2.66	2.73
CXCR4	3.31	3.32	2.86	2.04	2.02
SYCP3	2.37	3.32	2.65	1.76	2.69
METTL1	3.6	3.32	4.39	3.9	3.16
FOXM1	3.13	3.32	3.17	3.99	4.13
CHRNA5	3.61	3.32	3.44	3.78	4.49
ZNF547	3.07	3.32	3.21	2.38	2.76
PODXL	3.05	3.32	3.93	3.67	3.6
CENPJ	3.26	3.32	3.03	3.71	3.39
DALRD3	3.65	3.31	3.19	3.05	3.48
HOMER3	3.35	3.31	3.29	3.78	3.18
TXNDC16	3.13	3.31	2.92	2.71	2.99
CREBRF	2.34	3.3	1.43	1.81	2.31
SMAD7	2.54	3.3	2.89	2.58	3.12
MTUS1	3.38	3.3	3.52	2.93	2.75
BNIP1	3.64	3.3	3.65	3.41	3.09
MRPL12	2.65	3.29	4.18	4.95	4.04
CSK	3.32	3.29	4.1	4.27	3.8
CCDC122	3.24	3.29	3.16	2.5	3.52
LOC100288798	3.65	3.29	3.48	2.64	3.31
PHLDA3	3.42	3.29	3.01	2.75	2.51
TTC27	3.76	3.29	3.73	3.74	3.29
DEPTOR	3.18	3.28	3.82	4.59	5.08
NUFIP1	3.42	3.28	3.94	3.13	2.8
FAM195B	3.64	3.28	3.03	3.3	3.04
CALCOCO1	3.45	3.27	2.95	0.66	2.3
ARNT2	3.47	3.27	2.92	2.75	2.38
MYL6B	3.75	3.27	3.1	2.86	2.77
R3HDM1	3	3.27	3.27	3.82	3.44
FAM210A	3.52	3.27	3.85	3.35	3.07
ZC3H8	3.25	3.27	3.34	3	2.72
DIS3L	3.39	3.26	3.24	3.36	3.96
MARC1	3.6	3.26	3.25	3.52	2.9
LINC00152	3.99	3.25	2.88	2.45	2.32
WBP2	3.28	3.25	3.36	2.91	3.7
ATG14	2.69	3.25	2.53	2.68	2.82
EIF5B	2.99	3.24	4.04	4.16	3.32
YKT6	3.3	3.24	3.67	3.97	3.25
NUPL2	3.63	3.24	3.36	2.9	2.92
FAM114A1	3.31	3.24	2.85	2.56	2.89
CDC16	3.54	3.24	3.88	3.91	3.46
AKT1S1	3.05	3.24	3.08	3.72	3.45
RBM6	3.44	3.24	3.12	2.74	3.07
PPP4R1L	3.07	3.23	1.83	2.91	3.17
MGAT5	3.33	3.23	3.72	4.19	3.93
TCEAL3	3.09	3.23	3.08	3.38	3.72
NABP1	4.42	3.22	4.32	3.45	2.65
POLR1A	3.5	3.22	4.32	4.09	3.74
ZNF551	3.9	3.22	3.59	3.26	2.85
C6orf203	3.24	3.22	3.12	2.57	2.82
STX10	3.29	3.22	2.9	2.71	2.88
SLC37A3	3.45	3.21	4.49	3.08	3.1
LOC101927124	3.06	3.21	3.58	2.18	2.63
NOP2	3.25	3.21	4.24	3.6	2.86
TBCEL	3.02	3.21	2.59	2.41	2.74
RRAS	3	3.21	2.57	2.72	2.5
SNX25	2.99	3.2	2.96	2.43	2.28
CCDC112	3.47	3.2	3.36	2.99	2.58
TUBGCP3	3.45	3.2	3.81	3.82	3.77
TBCD	3.07	3.19	3.58	3.91	3.78
PSD3	3.49	3.18	2.6	2.82	2.31
NSUN7	3.08	3.18	2.65	2.61	2.84
BHLHE40	3.73	3.17	3.15	1.82	1.73
ATXN3	3.37	3.17	2.53	2.49	4.05
FAM198B	3.17	3.17	3.83	2.86	2.15
RAB29	3.41	3.17	2.95	2.26	2.15
ARMCX1	3.04	3.17	2.3	2.28	2.91
SRGAP2,SRGAP2C	3.13	3.17	2.75	3.59	3.81
CEP83	3.25	3.17	3.89	3.64	3.08
GGCX	3.31	3.17	3.56	2.81	2.92
NOTCH3	3.07	3.17	2.89	3.54	3.17
PMAIP1	3.62	3.16	4.51	3.1	3.12
GIN1	2.87	3.16	2.53	2.2	2.1
COLGALT1	3.14	3.16	3.73	3.99	3.62
NUDT12	3.71	3.16	3.69	3.14	3.11
TEAD4	2.73	3.16	2.85	3.41	3.25
CARKD	3.35	3.16	3.21	2.73	2.81
IGFBP3	3.77	3.15	2.86	1.49	1.59
SSBP2	3.55	3.15	2.68	2.81	2.68
HEBP1	2.75	3.15	3.46	3.5	3.05
POGLUT1	3.56	3.14	3.56	3.27	2.9
PODXL2	3.08	3.14	3.05	3.69	3.04
NDST1	3.34	3.14	3.29	3.36	2.82
GPATCH4	3.05	3.13	3.94	3.72	2.79
THAP9-AS1	3.74	3.13	4.3	3.63	3.52
DTL	3.21	3.13	3.42	4.13	3.52
PKP2	3.36	3.13	2.37	2.63	2.81
MTX3	3.64	3.13	4.05	3.28	3.66
DDHD1	3.3	3.13	3.93	3.34	3.51
ZNF8	3.51	3.13	3.23	3.03	2.74
ARHGEF11	3.46	3.13	3.14	3.78	3.4
ALAS1	3.43	3.13	3.17	2.98	2.78
SH3RF1	3.57	3.12	2.82	2.88	2.69
ZFAND2B	3.3	3.12	2.71	3.23	2.99
ZNF587B	3.46	3.11	4.6	3.72	2.77
HIVEP1	3.75	3.11	3.19	2.88	3.03
IFT122	2.73	3.11	2.72	3.12	3.24
TGDS	3.28	3.09	3.61	3.25	2.26
WDSUB1	3.44	3.09	2.6	2.58	2.94
CDKL5	3.41	3.08	2.52	1.79	1.87
TRAF5	3.22	3.08	2.72	2.34	2.52
LYPD6B	3.17	3.08	2.58	2.65	2.45
ATP13A1	3.11	3.08	3.22	3.69	3.43
GKAP1	3.11	3.08	2.67	3.15	3.29
TIFA	3.11	3.06	3.88	3.74	3.77
SLC27A3	3.31	3.06	3.33	3.67	3.91
ZNF271P	3.3	3.06	3.54	2.86	2.78
CBX2	3.36	3.06	3.06	3.65	3.33
ANKZF1	2.71	3.05	2.28	2.7	2.81
RAD51AP1	3.2	3.05	3.25	3.57	3.66
SKP2	2.59	3.04	3.09	4.09	4.06
TRMT10A	3.18	3.04	2.94	2.16	2.04
HAUS8	2.52	3.04	2.76	3.33	3.28
PLXNA1	3.22	3.04	3.56	3.39	2.9
PRR7	3.55	3.03	2.73	3.44	2.86
AHSA2	2.63	3.03	2.46	2.58	2.23
L2HGDH	3.05	3.03	3.4	3.62	3.38
IQCH-AS1	3.34	3.03	3.24	3.12	2.75
TGFBI	3.41	3.02	3.06	1.7	0.75
JAK2	3.06	3.02	4.24	4.28	4.7
PMS2P9	2.66	3.02	3.26	3.58	3.51
SEC22C	3.44	3.02	2.84	2.75	2.85
BEX4	2.83	3.01	2.44	1.13	1.24
RNF144B	3.23	3.01	2.38	1.83	1.79
SUOX	3.12	3.01	1.73	2.04	2.3
ABHD13	3.94	3.01	3.51	2.89	2.7
COA7	3.43	3.01	3.84	3.21	2.83
FAM35A	3.51	3.01	3.17	3.47	2.72
CDKN2C	2.81	3	2.15	3.19	3.98
LGALS3BP	2.55	3	2.27	2.53	2.69
MIF4GD	3.57	3	3.05	3.08	3.04
KIF15	3	2.99	2.49	3.17	3.61
RREB1	2.92	2.99	3.69	3.57	3.43
RPP14	3.55	2.99	3.25	3.06	2.76
PFKM	3.25	2.99	2.89	2.7	2.53
UMPS	3.23	2.99	3.62	3.22	2.94
MAP7D3	3.12	2.99	3.43	3.3	2.77
ATP5S	3.07	2.99	2.77	2.56	3.22
NAT1	3.33	2.98	2.28	2.27	2.45
SRP68	3.15	2.98	3.6	4	3.57
PBLD	2.94	2.98	2.63	2.26	2.46
HSD17B11	3.11	2.97	2.32	1.05	2.06
IFRD2	3.27	2.97	3.29	4.18	3.61
DNAJC22	3.26	2.97	2.42	2.58	2.96
NAB2	3.61	2.96	3.88	3.87	4.02
TRMT61B	3.27	2.96	3.29	3.32	2.5
ARMCX5,ARMCX5-GPRASP2,GPRASP2	3.55	2.96	2.97	3.18	3.23
ADCY3	2.94	2.95	2.88	3.63	3.42
TRAK1	2.79	2.95	2.63	2.21	2.33
CDC37L1-AS1	2.1	2.94	1.48	2.19	2.33
CLN6	2.74	2.94	3.05	3.97	3.45
SEPT10	3.06	2.94	3.23	2.17	2.37
ZNF136	3.3	2.94	3.11	2.63	2.27
E2F8	2.84	2.94	3.02	3.58	3.61
HHLA2	2.33	2.94	2.81	2.19	2.36
C5orf45	3.27	2.94	2.7	2.73	2.59
RAB8B	3.1	2.93	2.15	2.71	2.78
CEP76	3.14	2.93	2.6	3.29	3.05
TULP3	3.38	2.93	2.73	3.21	3.03
HS6ST3	2.92	2.93	2.75	2.86	2.37
ZNF142	2.52	2.92	3.35	2.56	3.06
HMGXB3	2.77	2.92	3.37	2.72	2.79
POLR3D	2.79	2.92	3.21	3.07	2.61
TXNRD3,TXNRD3NB	3.39	2.92	2.86	3.05	2.81
MIR638	6.07	2.91	5.08	4.15	5.44
CLDN12	2.98	2.91	1.96	2.38	2.79
LRIG1	3.13	2.91	3.95	3.27	3.57
PARP14	3.3	2.91	2.77	2.56	2.45
CSNK1D	2.75	2.91	3.48	3.33	3.14
JADE2	2.88	2.9	3.22	3.57	3.54
LOC729083	2.08	2.9	2.33	2.13	2.24
PEX3	3.37	2.9	3.38	3.02	2.93
IKZF2	3.04	2.89	1.44	1.75	2
ZNF17	3.73	2.89	3.35	2.76	2.8
LOC113230	2.66	2.89	2.19	3.3	2.95
EVPL	2.13	2.89	2.07	2.66	2.63
CCDC138	3.16	2.88	3.55	3.22	3.01
SENP8	3.43	2.88	3	2.77	2.96
TIMP2	2.93	2.88	3.26	2.98	2.59
CDK3,TEN1	3.07	2.87	2.56	2.51	2.5
UBALD2	2.28	2.86	1.71	1.94	2.24
CBX8	3	2.86	2.28	2.24	2.13
MTERF2	2.99	2.86	2.53	2.91	2.43
WWC2	2.92	2.85	3.75	2.69	2.59
INO80C	2.37	2.85	3.22	3.33	3.02
SPRYD4	2.87	2.85	2.69	2.37	2.31
FIG4	3.12	2.84	2.71	2.37	2.59
ENOX2	2.9	2.84	3.14	3.47	3.31
CRY1	3.29	2.84	3.2	3.25	2.71
ATRIP,TREX1	2.24	2.84	2.82	2.72	2.79
PKD2	3.26	2.84	3.11	2.8	2.67
ATF5	6.85	2.83	2.87	3.47	3.06
SKAP2	3.1	2.83	2.58	2.46	3.17
LINC00938	3.51	2.83	3.31	3.29	3.51
ZNF354C	3.37	2.83	2.94	2.78	2.9
THSD4	2.25	2.82	2.32	2.85	2.24
CERS5	3.29	2.82	3.64	3.36	3.43
ZNF710	2.65	2.81	2.29	1.7	1.6
CEP57L1	2.86	2.81	2.23	3.3	3.59
FAM69A	3.26	2.81	3.89	3.08	2.79
VRK3	2.93	2.81	2.63	2.91	3.53
ARMC6	3.21	2.81	3.72	3.29	3.03
SCRN3	2.99	2.81	2.82	2.37	2.22
PPM1K	3.06	2.81	2.27	2.6	2.99
VPRBP	3.05	2.81	3.2	3.57	2.93
TICRR	2.72	2.8	3.36	3.81	4.36
PBXIP1	2.95	2.8	2.66	1.37	2.17
GTF2IRD1	2.44	2.8	1.82	2.99	2.82
LHFPL2	3.08	2.8	2.31	2.38	2.18
FBXW8	2.98	2.8	3.32	2.85	2.62
CCDC18	2.68	2.79	2.72	2.75	3.3
ZNF354B	2.82	2.79	3.11	2.57	2.46
UPF3A	2.48	2.79	2.63	3.09	2.53
RBM24	2.77	2.78	4.19	3.67	3.53
VCPKMT	3.22	2.78	3.57	3.6	2.55
CASP3	3.35	2.77	2.93	2.24	2.45
ZNF561	2.88	2.77	2.69	2.31	2.23
CCDC137	2.57	2.77	3.05	2.71	2.31
MIR424,MIR503HG	1.75	2.76	1.55	1.25	2.97
ZNF280C	3.01	2.76	3.42	2.88	2.72
CAPG	2.85	2.76	2.53	2.32	2.35
TARBP1	2.93	2.76	3.15	2.76	2.55
NDRG1	2.88	2.75	2.97	1.19	1.29
ZNF490	1.85	2.75	2.05	2.5	2.53
ABL2	2.45	2.75	3.12	2.85	2.39
TRPC1	3.2	2.75	2.64	2.84	3.12
SNX24	3.28	2.74	3.86	3.74	4.09
NAT9	3.01	2.74	2.55	2.22	2.42
RPL23AP64	3.31	2.74	2.93	2.63	2.87
EDN1	3.76	2.73	2.6	0.99	1.38
SDHC	2.34	2.73	3.81	3.86	3.47
CRADD	2.72	2.73	2.66	1.3	2.52
LOXL1-AS1	2.65	2.73	3.21	2.97	1.99
GDF11	2.19	2.73	2.35	2.78	2.12
TRPM4	3.15	2.73	2.66	3.23	2.76
PRKCD	2.4	2.72	3.7	3.5	2.91
MYO1E	3.44	2.72	3.46	2.76	2.22
ST3GAL5	3.24	2.72	2.65	2.2	2.55
EFNA4	2.63	2.72	2.05	2.72	2.56
NUTM2B-AS1	3.2	2.72	3.33	3.07	3.37
SSBP4	2.96	2.72	2.5	3.14	2.64
WDR35	2.58	2.71	2.7	1.71	1.46
TMED7	3.83	2.71	3.22	2.56	2.84
IRF6	2.87	2.71	2.12	1.93	1.99
SAMD4A	3.47	2.7	3.14	2.22	1.77
NCAPH	2.98	2.7	3.19	3.01	4.14
SLC39A14	3.17	2.7	3.74	3.43	2.73
ZIC2	2.46	2.7	3.25	3.33	3.09
RAB20	3.06	2.69	2.21	1.47	1.69
AP4B1-AS1	1.91	2.69	2.19	2.27	2.28
SOWAHC	2.75	2.69	2.87	2.39	2.32
LOC101927056	3.07	2.68	1.8	1.86	2.56
CACNB3	2.79	2.68	2.35	2.95	2.4
DCP1B	2.28	2.68	2.27	2.03	2.09
TCOF1	2.75	2.67	3.14	4.01	3.27
SPATA5	2.78	2.67	2.71	3.05	3.47
PTPN6	2.72	2.67	2.01	2.35	2.68
NEDD4L	2.81	2.66	2.3	1.64	2.48
ZNF329	3.2	2.66	2.64	2.35	2.41
USE1	2.5	2.66	2.65	1.94	2.14
VPS33B	3.18	2.66	2.5	2.87	2.95
ZNF44	3.25	2.65	2.68	2.02	2.24
C12orf4	2.84	2.65	2.89	2.39	2.1
ELP6	3.01	2.65	2.44	2.95	3.06
RUSC1-AS1	2.72	2.64	2.83	2.46	3.39
REEP4	2.86	2.64	2.98	3.4	3.31
UPK3B	2.33	2.64	2.18	2.57	1.98
GPRC5C	2.63	2.63	1.63	2.14	2.09
CDC42EP4	2.41	2.63	2.11	2.81	3.01
E2F3	2.68	2.63	2.98	3.37	2.64
LINC00467	3.14	2.63	2.88	2.53	2.64
PPP1R12B	2.65	2.63	2.2	2.88	2.68
C14orf28	2.67	2.63	2.38	2.36	2.08
LOXL1	3.01	2.62	3.22	3.83	3.01
ZC3HAV1L	2.48	2.62	3.42	3.08	2.6
FHL1	2.88	2.62	2.6	2.81	3.42
TYK2	2.82	2.62	2.73	3.03	3.2
SGMS2	2.97	2.61	2.57	2.14	1.88
KIF3A	2.93	2.61	3.31	3.33	2.4
PRKACA	2.67	2.61	2.84	3.07	3.14
CAD	2.54	2.6	2.96	3.66	3.23
ZNF548	3.04	2.6	2.31	1.99	2.2
SNHG21	3.1	2.6	3.66	2.84	2.87
STK17A	3.3	2.6	3.32	2.97	2.81
TMEM170B	2.96	2.6	2.47	2.36	2.12
KIAA1919	3	2.6	3.13	2.83	2.58
LOC101928978	3.47	2.59	3.17	1.5	2.22
MGLL	2.86	2.58	2.91	2.46	1.64
AFF1	2.59	2.58	3.81	3.22	3.05
TUBB1	2.64	2.58	1.91	1.76	2
FGD6	2.64	2.58	2.67	2.19	1.86
HYAL2	2.91	2.58	2.78	2.86	2.23
LRRC45	2.72	2.58	2.47	3.1	3.04
BRD4	2.08	2.57	2.22	2.99	2.58
PROM2	2.29	2.57	2.45	2.04	1.74
ZMIZ1	2.21	2.57	2.87	2.79	2.38
SMAD6	2.76	2.57	2.06	2.34	2.5
TRAF3IP2-AS1	2.64	2.57	3.13	2.94	2.53
CD302,LY75,LY75-CD302	2.97	2.57	3.11	2.66	3.13
LINC00342	1.99	2.56	2.32	2.7	2.9
FAM219B	2.92	2.56	2.6	2.53	2.16
TSGA10	2.72	2.55	2.58	1.43	3.26
TNFAIP8	3.18	2.55	2.19	1.95	1.8
LACC1	2.81	2.55	3.04	2.26	2.24
BCL9L	2.09	2.55	2.02	2.58	2.12
PEX5	2.9	2.55	2.74	2.77	2.28
TNFRSF10B	2.85	2.54	2.81	2.18	2.13
HERC3	2.49	2.54	2.41	1.76	2.04
PSD4	3.04	2.54	2.36	2.45	2.27
SEC63	2.49	2.54	3.16	2.72	2.55
TNPO2	3.22	2.53	3.65	3.67	3.63
TRMT1	2.38	2.53	2.89	2.94	2.14
LIMK1	2.69	2.53	2.65	3.32	2.66
ARHGEF2	2.08	2.52	2.09	2.8	2.99
SLC48A1	2.47	2.52	2.15	2.81	2.27
N4BP3	2.77	2.51	1.5	1.24	2.07
USP36	2.85	2.51	3.29	3.35	2.1
ACVR2B	2.23	2.51	1.98	2.46	2.58
PCBD2	2.04	2.5	2.52	2.29	2.93
DKFZP586I1420	2.97	2.5	2.74	2.81	3.22
COMMD9	2.66	2.49	2.1	1.84	1.94
ADAM32	2.79	2.49	2.29	2.02	1.92
DCAF15	2.46	2.49	2.54	3.06	3.08
DNAJA4	2.67	2.49	3.04	3.15	2.73
BCAR3	2.46	2.49	1.95	2.4	2.44
RNF214	4.39	2.48	2.76	3.65	3.41
R3HCC1	2.79	2.48	2.36	2.11	2.06
TMEM120A	2.16	2.48	2.66	2.53	2.1
CDCA3	2.31	2.47	2.06	2.59	3.14
RAC3	2.78	2.47	2.44	2.2	2.05
REPS2	2.59	2.47	2.35	1.89	2.23
ACAA1	2.3	2.46	3.52	3.78	3.45
RMI1	2.74	2.46	3.23	3.76	3.42
RPL23AP7	1.96	2.46	2.51	2.12	1.93
SLC35B4	2.85	2.46	2.89	2.68	2.31
USP46	2.7	2.46	2.75	2.59	2.15
ZNF441	3.23	2.45	2.98	2.64	2.57
MPI	2.52	2.45	2.41	1.93	1.88
RAB40B	2.79	2.45	2.86	2.2	2.33
HOXC11	2.08	2.45	1.84	1.84	1.83
IDNK	2.51	2.45	2.44	2.3	3
SOX13	2.24	2.45	1.84	2.07	2.23
ANKRD52	2.79	2.44	3.76	3.31	2.83
SNHG15	2.79	2.44	3.45	2.72	2.19
NFRKB	2.78	2.44	2.2	2.2	1.91
TRIP4	2.82	2.44	2.42	3.21	2.8
PDSS2	2.56	2.44	2.26	1.97	2.09
CHAMP1	2.6	2.44	2.88	2.91	2.45
POLD1	2.48	2.43	2.29	3.18	3.32
LIG4	2.94	2.43	2.68	2.16	2.02
UBE2Q1-AS1	2.41	2.43	2.63	2.65	1.78
ING4	2.83	2.42	2.02	1.32	1.43
P4HA2	2.83	2.42	2.83	3.27	3.14
TANC1	2.07	2.41	2.96	3.15	3
ALDH7A1	2.23	2.41	2.75	2.78	2.41
PARP9	2.78	2.4	2.13	1.5	1.34
ZNF749	3.14	2.4	3.22	2.65	2.38
ISYNA1	2.02	2.4	2.44	2.82	2.42
RBM5-AS1	2.73	2.4	3.09	2.86	3.03
FIGN	2.2	2.4	2.6	2.67	2.85
RPS6KA5	2.41	2.39	1.98	1.77	2.14
MBLAC2	3.39	2.38	3.22	2.58	2.23
SOCS2-AS1	2.02	2.38	2.45	1.31	2.13
DCUN1D2	2.79	2.38	2.37	2.35	3.37
RRP9	2.32	2.38	3.05	3.08	2.48
KCTD6	2.07	2.38	2.33	1.59	1.95
GATAD2B	2.17	2.38	2.47	2.72	2.98
SMPD2	2.95	2.38	2.45	2.88	2.26
LMAN2L	2.7	2.38	1.88	2.42	2.44
NME6	2.71	2.38	2.47	2.14	2.11
ABCB6	2.52	2.37	2.42	3.33	3.47
NUCB1-AS1	3.02	2.37	2.15	1.87	1.87
ZNF473	2.73	2.37	2.86	3.18	2.55
SLC25A26	2.6	2.37	2.55	2.21	2.07
PRDM10	1.89	2.36	1.58	2.27	2.22
CC2D1A	2.57	2.36	2.64	3.08	2.89
CYTH1	2.23	2.36	2.3	2.72	2.08
CKAP2L	2.32	2.35	2.31	2.85	3.42
ZNF211	2.72	2.35	1.93	1.57	2.16
ZNF346	2.48	2.35	2.52	2.33	3.01
ATF7	2.29	2.34	3	3	2.88
LOC101927905	2.75	2.34	2.79	2.33	2.06
HIVEP2	2.57	2.33	2.09	2.14	1.82
RRNAD1	2.9	2.33	2.57	2.8	3.01
MPPE1	2.62	2.33	2.3	2.9	2.46
CDCA7	2.46	2.32	2.98	3.44	2.45
ZSCAN2	2.69	2.32	2.32	1.87	1.92
BCDIN3D	2.32	2.31	2.09	1.62	1.9
ZNF512	2.47	2.31	2	2.71	2.09
IFI27L2	2.17	2.31	1.87	2.1	2.52
HMBS	1.96	2.3	3	3.97	3.3
DENND2C	2.9	2.3	2.74	2.06	2.2
GCLM	2.25	2.3	2.91	2.84	2.75
MYLK-AS1	1.7	2.3	2.37	2.48	2.22
CBWD1	2.61	2.29	2.58	3.05	2.19
SYT10	2.4	2.29	2.75	3.01	2.48
LINC00116	3.07	2.28	1.34	2.45	2.19
CYCSP52	3.09	2.28	3.05	2.12	1.73
MYD88	1.73	2.28	2.91	3.11	2.68
LOC101929089	1.49	2.27	2.41	1.63	2.26
UNC13D	2.34	2.27	2.35	1.84	1.45
ZNF75D	2.38	2.27	1.77	1.79	2.16
ZNF304	2.43	2.27	2.27	1.79	2.04
FZD5	2.66	2.26	2.22	1.58	1.44
ATP11A	1.72	2.26	2.72	2.4	2.61
ESPL1	2.54	2.25	2.05	2.93	4.68
FJX1	2.93	2.24	3.63	2.49	2.07
PVRL1	2.17	2.24	2.48	3.13	3.27
PCDH10	2.48	2.24	1.24	2.11	2.3
ERC1	2.02	2.24	2.15	2.82	2.48
ZNF35	3.3	2.23	2.86	2.2	2.06
NAB1	2.83	2.23	2.8	2.11	2.06
KRI1	2.23	2.23	3.04	2.7	2.5
ITGA6	2.71	2.23	2.87	2.44	2.2
KLHL2	2.65	2.23	2.09	2.38	2.06
PPP1R3B	2.57	2.22	2.66	2.18	2.09
MALT1	2.78	2.22	2.46	2.43	2.23
PXK	2.35	2.21	3.11	2.16	1.98
RASA3	2.34	2.21	2.55	1.74	1.77
SNUPN	2.59	2.21	1.92	2.04	1.9
GLMN	2.76	2.21	2.07	2.29	2.55
NUDT16	2.28	2.21	1.77	2.3	2.26
RAD54L2	2.28	2.2	2.54	2.86	2.67
BBS4	2.48	2.19	1.79	1.71	1.99
ZNF256	2.7	2.17	2.96	2.39	2.15
USP46-AS1	2.48	2.17	2.25	2.1	1.75
JMJD6	2.49	2.17	2.8	2.52	2.44
TNFRSF10A	2.49	2.16	2.95	1.83	1.18
THAP9	2.53	2.16	2.16	1.9	2.25
LINC01588,LINC01599	1.64	2.15	3.11	4.13	3.22
PDK1	2.54	2.15	2.79	3.33	2.32
GSC	1.96	2.15	2.6	2.9	2.43
ECHDC2	2.44	2.15	1.93	1.49	2.14
PLEKHA6	1.88	2.14	1.59	2.28	2.52
LOC101928491	1.54	2.14	2.21	2.41	1.73
BCS1L	2.54	2.14	2.13	2.97	2.38
CBL	1.97	2.14	2.06	2.58	2.49
LPPR2	2.18	2.14	1.91	2.54	1.94
CHCHD6	2.4	2.14	2.07	2.54	2.58
RPP25	2.41	2.13	3.06	2.6	1.85
NEURL1B	2.2	2.13	1.73	2.43	2.94
ZNF274	2.96	2.13	2.83	2.01	2.28
RAB24	2.57	2.13	2.26	1.61	1.87
GSG1	1.37	2.11	2.3	2.11	2.39
RNFT2	2.04	2.1	1.67	2.16	2.49
ORC1	1.81	2.08	1.85	3.04	2.49
ZNF442	2.62	2.08	2.32	1.62	1.71
H3F3C	3.01	2.08	2.82	2.56	2.43
CEP68	2.59	2.05	2.98	3.37	3.29
LOC100506071	1.87	2.05	2.73	3	2.28
DOCK6	2.1	2.05	2.33	2.65	2.56
TRIM52-AS1	2.33	2.05	2.16	1.7	1.89
PCYT2	2.26	2.05	2.3	2.61	2.54
ANKRD36	2.64	2.04	2.37	4.22	4.22
CCNYL1	2.57	2.04	2.58	2.03	2.21
POLR3A	2.23	2.03	3.33	2.59	2.3
SCFD2	2.04	2.03	2.47	2.89	2.21
CDR2L	2.01	2.03	2.42	2.43	1.97
SNX1	2.44	2.02	2.43	4.1	2.43
PNKP	2.37	2.02	2.32	2.59	2.71
GMPPB	2.31	2.01	2.52	2.76	2.86
ING2	2.6	2.01	2.95	2.65	2.59
SLC25A37	2.94	2	2.42	3.28	3.07
RNF26	1.79	2	2.16	2.8	2.93
PMVK	1.9	1.99	3.04	3.25	3.09
UBE2O	1.85	1.99	2.65	2.68	2.26
LYPD6	2.14	1.97	1.86	2.45	2.56
ZNF703	1.64	1.96	2.77	3.13	2.61
TEX35	2.57	1.96	2.48	2.36	2.76
POC1A	1.76	1.94	1.86	2.36	2.74
GPRIN1	2.26	1.94	2.61	2.97	2.43
SMARCAL1	1.82	1.94	2.29	2.2	2.47
MAN2A2	2.06	1.92	2.26	2.77	2.53
PLEKHA8	2.43	1.91	2.06	3	1.81
QTRT1	2.11	1.89	2.13	2.61	2.72
AFMID	2.24	1.88	2.9	2.57	2.15
DTNBP1	2.11	1.87	2.34	2.57	1.92
RIC8B	2.31	1.85	2.13	2.33	3.04
FOXJ2	1.79	1.85	1.85	2.31	2.25
ZBED8	1.74	1.84	1.53	2.72	2.95
LRP8	2.21	1.83	3.08	3.21	2.38
ZNF738	2.1	1.83	1.68	1.65	2.89
NSUN5	2.67	1.83	1.92	2.53	2.4
FAM25A	2.24	1.81	2.04	3.18	4
IL17RB	1.86	1.78	3.23	2.88	2.86
GPR180	2.17	1.77	2.69	1.83	1.81
MARC2	2.02	1.76	2.33	1.96	2.52
WASF3	2.1	1.76	2.36	2.21	1.68
CDC25A	2.1	1.73	2.8	3.1	2.29
ANKRD36C	1.39	1.73	2.24	2.44	2.55
LONRF2	3.23	1.71	3.33	2.83	4.78
MOCOS	2.2	1.7	2.45	3.01	2.83
UBL7-AS1	2.21	1.69	1.78	2.16	2.65
PITX1	1.71	1.68	2.5	2.58	1.91
KLHL15	2.55	1.68	2.34	1.84	1.8
RNF123	2.02	1.67	2.7	2.07	1.83
SNAR-G1	2.47	1.66	3.8	1.77	3
POLR3G	2.21	1.66	2.34	2.65	1.65
LDLRAD3	1.8	1.66	2.1	2.54	2.06
SLC26A2	1.83	1.64	2.37	2.04	2.24
SIDT2	5.67	1.62	2.33	7.85	1.7
GFOD1	2.64	1.56	2.74	2.15	1.91
CHDH	1.99	1.56	2.38	2.22	2.12
NUP210L	3.13	1.48	4.26	1.13	3.12
NID2	3.42	1.39	3.51	2.39	2.02
GAR1	1.56	1.23	2.63	2.51	2.2
SCARNA11	3.28	0.4	1.78	2.74	4.12
