# Supplementary material for: Temporal dynamic reorganization of 3D chromatin architecture in hormone-induced breast cancer and endocrine resistance
Source: Nat Commun. 2019 Apr 3;10:1522. doi: 10.1038/s41467-019-09320-9 (PMC6447566; doi:10.1038/s41467-019-09320-9)
Supplement: Supplementary file 6 — Supplementary Data 3 [file 41467_2019_9320_MOESM6_ESM.xlsx]

## Sheet: Gene Expression
Supplementary Data 3. Dynamically differential expressed genes (DDEGs) and their expression value (log2) in TA-MDC&TA-HDC
Gene	Log2_MCF7_Expression	Log2_TamR_Expression
TMSB10	11.78	12.47
RPL31	10.37	11.84
ACTG1	10.07	11.53
ATP5E,SLMO2	10.42	11.32
HSPB1	12.14	11.29
CSDE1,NRAS	9.87	10.98
EEF1B2	9.79	10.69
HSPA8	9.44	10.54
PKM	9.59	10.51
ANXA2	8.48	10.08
COX5B	8.8	9.93
PSMA6	8.75	9.87
BMP7	4.49	9.67
FN1	1.43	9.31
FKBP3	7.12	9.31
TMBIM6	8.29	9.21
CD63	7.83	9.21
IGFBP5	7.85	9.18
CIB1	6.7	9.03
NACA	8.3	8.94
KRT81	1.5	8.9
ETFA	7.95	8.77
BCAS2	7.76	8.7
SNX6	6.87	8.54
SLC25A5	9.27	8.52
SF3B6	7.23	8.5
TUBA1B	9.44	8.47
DDIT4	6.88	8.42
NAP1L1	7.7	8.4
LGALS3	6.63	8.36
PRDX2	9.27	8.36
CALR	8.99	8.26
SHMT2	6.82	8.23
ATRAID,CAD	7.24	8
HNRNPA2B1	8.7	7.95
EIF4EBP1	6.3	7.89
LAPTM4A	6.99	7.83
JUNB	6.38	7.81
NT5DC2	6.02	7.76
NGRN	6.81	7.71
KRT80	6.95	7.58
SLC9A3R1	9.1	7.49
SRP54	6.4	7.41
CRABP1	5.46	7.39
BMI1,COMMD3,COMMD3-BMI1	6.74	7.37
EAPP	6.48	7.36
C19orf43,TNPO2	7.98	7.35
SCFD1	5.55	7.25
MAL2	6.11	7.23
MMADHC	6.35	7.18
SEPT9	5.93	7.17
MARS	6.15	7.15
TPD52L1	8.01	7.14
SDC1	5.86	7.13
MRPL33	6.15	7.08
BAZ1A	5.53	7.06
GARS	6.3	7.02
RAB10	6.04	6.97
SNX3	6.14	6.96
HECTD1	5.59	6.91
DNAJC22	4.37	6.9
ADH5	6.15	6.88
CBX3	7.84	6.88
PEBP1	7.59	6.81
FAM177A1	5.76	6.73
NPTN	6.1	6.72
HMGB2	7.85	6.7
TRIM28	7.95	6.69
ARF4	6.05	6.67
SEMA4B	3.76	6.64
ERBB3	5.87	6.63
SARNP	5.96	6.6
SPTSSA	5.59	6.58
ETFB	5.81	6.57
MREG	5.91	6.57
WDR83OS	7.65	6.56
GNL3	5.74	6.54
ADAM9	4.5	6.53
EHF	3.36	6.5
DANCR	5.56	6.49
YBX3	5.51	6.49
TRIM33	5.74	6.44
SOX4	4.48	6.42
COPG1	5.8	6.42
CHMP3,RNF103,RNF103-CHMP3	5.78	6.42
PPP1CB	5.6	6.4
CD59	7.41	6.36
TECR	7.36	6.34
VEZT	5.35	6.33
RCN2	5.63	6.32
NAB2	5.1	6.3
CAT	4.89	6.3
CETN3	4.23	6.27
PTRHD1	5.55	6.26
FURIN	4.12	6.24
PSMD14	5.6	6.24
FAM60A	5.17	6.23
PYURF	5.28	6.22
DUSP6	-1.04	6.22
DNAJC9,MRPS16	7.04	6.2
MYL6B	5.27	6.19
PTPN12	5.1	6.19
ARHGAP5	4.47	6.17
M6PR	5.08	6.17
TXNDC9	5.1	6.16
DTD2	4.67	6.13
TOMM20	5.26	6.13
DHPS	6.69	6.08
NPEPL1,STX16	6.7	6.06
PFDN2	6.94	6.06
TWF2	4.34	6.02
SNX17	5.21	6.02
ASNA1	7.36	6
HACD2	5.3	6
PNKD	5.2	5.97
IER2	4.93	5.96
SLC38A1	6.81	5.94
FASN	7.63	5.93
WDR43	5.06	5.93
CHPF	4.47	5.93
N4BP2L2	4.94	5.92
PRPF39	4.5	5.91
RBBP7	6.96	5.91
DCXR	6.87	5.9
IP6K2	5.12	5.88
SLC39A6	7.32	5.86
NR2F2	4.52	5.86
GPN1	5.16	5.86
IDH1	4.41	5.85
MITD1	4.22	5.85
CHMP1B	4.93	5.84
CALM1	7.16	5.83
DDX47	4.83	5.82
TANK	4.45	5.82
FAM195B	4.45	5.77
NGFRAP1	6.75	5.76
MARCH7	5.05	5.76
DARS	5.15	5.75
LSM1	4.91	5.72
MRPL30	4.37	5.71
UGP2	5.02	5.7
CD276	4.99	5.7
HOMER2	5.01	5.7
RND1	3.12	5.68
MRPL42	5.06	5.67
ABHD17C	4.38	5.67
LSM4	6.69	5.65
FARSA	6.39	5.65
SMAGP	4.65	5.64
BTBD1	4.86	5.63
RAD23A	6.69	5.63
NDUFS2	6.28	5.62
SOCS2	2.11	5.62
IRF2BP2	3.63	5.61
TSPAN3	4.36	5.59
ITPK1	7.39	5.58
EIF2B4	4.57	5.57
METRNL	4.48	5.56
SDHC	6.27	5.56
TGOLN2	4.89	5.55
BAX	6.46	5.54
GTF2I	6.28	5.53
OBSL1	4.79	5.52
PRC1	6.38	5.51
LETMD1	4.39	5.48
HOMER3	4.2	5.46
STRN3	3.72	5.46
TFAP2C	6.54	5.45
WSB2	4.33	5.42
LINC00152	4.72	5.42
PPP2R3C	4.64	5.41
FAM127B	6.99	5.41
UBE2M	6.62	5.41
TK1	6.7	5.38
TSPAN15	5.98	5.38
HNRNPD	6.22	5.37
TROAP	5.97	5.35
PCBD1	6.14	5.33
NARF	4.62	5.33
G2E3	4.07	5.33
ZNF24	4.33	5.32
PHLDA1	-0.44	5.32
SMAD3	3.66	5.32
LARP6	1.28	5.31
CCDC124	6.54	5.31
CCNB2	6.55	5.3
TCEAL4	6.54	5.28
TBC1D16	3.33	5.28
TPM1	7.63	5.27
IGFBP2	4.6	5.27
TIPRL	4.67	5.27
PTPN2	4.61	5.27
HIGD1A	3.49	5.24
STK38L	2.43	5.23
RHOB	7.79	5.23
SHISA5	5.92	5.23
PDE8A	3.98	5.22
SNX4	4.33	5.21
SLC38A10	4.49	5.2
CENPN	6.02	5.2
STAT1	6.1	5.19
TRIM44	4.35	5.19
PYGL	4.43	5.18
GNAI2	7.11	5.18
SMIM7	5.96	5.16
DNAJC2	6.24	5.15
PPAPDC1B	3.52	5.15
HDDC3	5.9	5.13
KIAA0101	6.11	5.12
DNAJC12	1.35	5.09
ARF6	6.17	5.08
ATF1	4.44	5.05
CTSH	3.22	5.04
RNASEH2A	6.96	5.03
CDKN3	5.99	5.01
UBE2A	5.79	5.01
HPRT1	6.36	5
ORMDL1	4.3	4.97
SNX1	6.01	4.96
RBM34	3.78	4.96
UBALD2	3.76	4.94
PMPCB	5.69	4.93
COA5	4.04	4.9
CFL2	2.38	4.9
UNC50	3.96	4.89
CCDC109B	4	4.86
SEC14L1	3.64	4.85
NUCB1	5.59	4.85
GALNT4,POC1B,POC1B-GALNT4	4.2	4.84
IFI30,PIK3R2	6.61	4.84
DTNB	3.5	4.83
MALL	-1.42	4.82
FBXO3	3.86	4.81
JUND	5.84	4.81
TMCO3	3.25	4.8
SPIRE1	3.46	4.79
ASH2L	4.18	4.78
ORMDL2	4.18	4.78
IL4I1,NUP62	5.58	4.77
ZDHHC13	4.07	4.77
NUDT4	5.38	4.73
KRCC1	3.75	4.73
AGBL5	3.83	4.73
ITGB6	2.46	4.73
FAM179B	2.97	4.73
TNS2	3.11	4.73
ABHD2	3.38	4.73
SLTM	5.38	4.72
C18orf21	4.08	4.71
RAB8A	5.68	4.7
PCBP4	2.65	4.7
HEATR5A	3.64	4.69
GPRC5C	2.95	4.69
ITGB5	5.4	4.68
ELF5	3.99	4.68
ARMC10	5.45	4.68
NUP205	5.6	4.68
BCAT2	5.45	4.66
LYSMD3	3.09	4.66
DLGAP5	5.84	4.66
CLDN3	7.72	4.66
BIRC5	5.29	4.65
FANCI	5.67	4.65
PRKACA	5.43	4.65
ISYNA1	5.39	4.65
TFDP1	5.78	4.64
SAMD1	5.47	4.64
ADSS	3.82	4.63
NR2C1	3.7	4.63
FAM219B	3.36	4.63
ADK	5.78	4.62
ISY1,ISY1-RAB43,RAB43	3.53	4.61
ADAM10	3.93	4.6
NXPH4	2.77	4.6
SPRED2	3.64	4.59
RBMX2	5.63	4.59
C12orf49	3.36	4.58
SNAPC5	5.18	4.58
MFSD6	3.1	4.57
IL13RA1	3.71	4.56
ANKRD39	5.34	4.54
RFC5	5.17	4.54
SLC44A1	5.16	4.53
DCLRE1B	5.38	4.52
ACSL1	2.49	4.52
KLHDC2	5.72	4.51
LAMP2	5.54	4.5
FAM127A	6.11	4.5
EPT1	3.78	4.5
LAMP1	5.66	4.49
TIMELESS	5.42	4.49
ELOVL6	3.82	4.49
ADCY3	3.67	4.49
TLE1	3.71	4.49
SEMA4C	5.43	4.48
RBMS1	3.79	4.47
DAG1	5.1	4.47
FAM213A	5.92	4.46
GALNT7	2.71	4.46
TMA16	5.13	4.46
SPATA13	2.26	4.46
C2orf15	3.45	4.46
DNAJB2	3.78	4.45
NUDT9	3.69	4.43
MBNL2	3.46	4.43
NR2C2AP	5.58	4.43
HOOK2	5.44	4.42
SCAF11	5.11	4.41
AP4S1	2.28	4.41
AKT1S1	5.51	4.41
SMARCAD1	3.77	4.4
CYP51A1	5.53	4.39
WBSCR16	5.01	4.38
ZNF385A	3.63	4.38
KLHL28	2.32	4.37
ANKZF1	3.53	4.36
HTATSF1	6.01	4.36
KDM3A	3.35	4.36
OSBPL8	3.69	4.35
SGSH	3.36	4.35
SUPT7L	3.72	4.33
FLNB	6.04	4.33
SAR1A	4.93	4.32
P4HA2	3.48	4.3
ANKRD10	3.25	4.3
TUBB6	5.66	4.29
SLC25A10	5.65	4.29
AIFM1	6.11	4.28
TNFAIP8	2.86	4.28
PSME4	3.53	4.26
SLC41A3	3.53	4.25
RPF2	3.64	4.25
DNAJC3	3.17	4.23
RAP1GDS1	3.49	4.22
SLC37A3	2.65	4.21
NUBPL	3.05	4.21
HSD17B11	0.1	4.2
ID4	0.86	4.19
NR4A1	3.21	4.18
ADGRV1	-2.96	4.18
NPAS2	-0.54	4.18
TBC1D2B	3.1	4.17
LIMK1	3.53	4.17
KIF23	5.26	4.16
MAPK1IP1L	5.07	4.16
B4GALT3	4.8	4.16
TPRA1	3.54	4.16
PLXNB1	3.03	4.16
SLC16A3	2.95	4.16
IQCB1	3.44	4.15
CUL4A	4.85	4.15
STX1A	1.95	4.14
GLS	3.2	4.14
PDIA5	3.33	4.14
ASF1B	5.59	4.12
DDX50	4.83	4.11
TCOF1	5.04	4.1
TMEM39A	3.3	4.1
WDFY1	3.32	4.1
ANKIB1	5.04	4.1
LINC00925	2.27	4.1
CALCOCO1	2.86	4.09
DLG5	4.75	4.09
MANSC1	3.46	4.09
POLD1	4.78	4.08
PLA2G12A	3.47	4.08
CENPU	5.09	4.07
RND3	0.54	4.06
PODXL	3.44	4.06
MFGE8	1.53	4.06
MAN2B1	4.72	4.06
PEX13	3.14	4.06
TRMT61B	3.09	4.05
NDRG1	3.24	4.05
DIP2B	3.38	4.04
KANSL2	4.68	4.04
GALNT6	4.68	4.04
ZNF740	3.23	4.03
C14orf28	1.85	4.03
CD47	5.96	4.03
EIF4EBP2	4.79	4.02
NUPL2	1.6	4.01
PDLIM5	2.7	4.01
C1GALT1C1	4.72	4
MESDC1	3.22	4
CHCHD6	3.2	3.99
KRAS	3.24	3.99
FAM133B	4.65	3.96
MICU1	4.82	3.95
FGFR1	3.19	3.95
FAH	3.31	3.94
MTRF1L	3.18	3.94
PMAIP1	1.23	3.94
LIMS1	3.08	3.92
MICAL1,ZBTB24	2.95	3.92
PCID2	4.62	3.91
ITGA5	-0.25	3.9
SNHG15	2.82	3.89
UACA	3.15	3.89
SCD5	2.97	3.89
SLC39A11	3.2	3.88
TRAK1	2.37	3.87
METTL1	4.89	3.86
BAIAP2	3.16	3.85
DNA2,RUFY2	4.51	3.85
CARD14	0.98	3.85
NAB1	2.62	3.85
HS1BP3	3.14	3.84
B3GNT2	3.22	3.84
GATAD2A	4.88	3.83
ABTB1	2.29	3.83
RAB40B	2.58	3.83
ZSCAN2	2.61	3.83
COQ2	4.53	3.81
NDST1	4.55	3.81
TSPAN5	1.59	3.8
PRKAR2A	2.81	3.8
ZDHHC9	4.58	3.8
MAP2K1	4.44	3.79
BBX	2.93	3.79
LRR1	4.74	3.79
PRC1-AS1	4.62	3.79
SEPT10	2.58	3.79
UTP14A	5.37	3.78
KIAA1143	3.16	3.78
LAMTOR3	3	3.78
KIAA1279	4.71	3.77
LINC00467	2.41	3.76
B3GALNT2	3.02	3.76
FARP1	3.06	3.75
TM2D2	2.8	3.75
ELK3	2.39	3.75
DDHD2	2.78	3.74
HOXC-AS1	-0.65	3.74
USP21	4.56	3.73
GATAD1	4.56	3.73
PRR15	2.89	3.73
COMTD1	4.52	3.72
ERV3-1,ZNF117	2.6	3.71
FERMT2	4.83	3.71
EPS15L1	5.12	3.71
SLC5A6	4.83	3.71
FAM25A	4.61	3.7
HIST1H2BD	5.7	3.69
MANBA	2.9	3.68
CREBL2	3.01	3.67
VPS54	2.73	3.67
TNS3	0.81	3.66
BUB1	5.06	3.66
GPR137B	2.22	3.66
TGDS	2.97	3.65
RAB11FIP1	2.77	3.65
TANC1	2.18	3.65
BCL2L11	2.78	3.64
ZWILCH	4.67	3.64
TUBA4A	2.13	3.63
ST3GAL5	1.43	3.63
HEATR3	3	3.62
CA11	2.74	3.61
PITX1	4.5	3.58
IKBIP	1.99	3.57
TP53I3	4.32	3.57
FANCM	2.52	3.56
CDC16	4.44	3.56
FGD6	0.4	3.55
NCOA1	2.63	3.55
ZNF552	1.83	3.55
AFF1	2.53	3.54
TCEAL1	5.01	3.53
TAF2	4.16	3.52
PHF6	4.63	3.52
TMEM150C	4.41	3.5
SEMA3F	4.53	3.5
RAB20	2.61	3.49
GYS1	4.2	3.48
DBF4	4.75	3.48
PAX8-AS1	2.86	3.48
DIRC2	1.81	3.48
ACOX1	2.68	3.47
CDK17	2.83	3.47
NKAP	4.52	3.47
HOXC9	-0.09	3.46
CCNT2	2.74	3.46
RCL1	4.66	3.46
TMEM42	2.72	3.45
ARID4B	2.68	3.44
CLN8	1.29	3.44
TIPIN	4.43	3.43
SPRYD4	4.03	3.41
DSCC1	4.4	3.41
TMEM150A	2.76	3.4
MFHAS1	1.88	3.4
LMBR1L	2.21	3.4
STK26	5.63	3.4
PKP2	2.79	3.4
MGAT2	4.12	3.39
AP1M1	4.19	3.38
SUPV3L1	4.65	3.38
RNF113A	4.58	3.37
VPS37D	1.53	3.37
MPPE1	2.62	3.37
ZNF585A	2	3.36
SMIM10L1	2.53	3.36
ARHGAP5-AS1	1.95	3.35
BRD4	4.12	3.33
AGAP2-AS1	4.07	3.33
LMAN2L	2.72	3.33
MAGI3	4.06	3.32
SIN3B	3.93	3.32
BEX4	2.2	3.32
TRIM65	4.03	3.31
MPV17L2	4.35	3.3
POLR3G	2.43	3.3
ARNT2	-0.96	3.3
RIMKLB	1.96	3.3
DCAF15	3.99	3.28
PAPSS2	0.84	3.27
KRIT1	4.54	3.26
STYX	4.08	3.25
RWDD4	3.87	3.25
PHC1	2.06	3.24
GABARAPL1	0.27	3.24
MEF2B,MEF2BNB,MEF2BNB-MEF2B	4.09	3.24
VDR	2.4	3.23
SMAD6	2.52	3.23
CGRRF1	3.85	3.22
FBXO34	4.05	3.22
ATF3	1.99	3.22
SOCS2-AS1	-0.66	3.22
SCAMP5	1.59	3.22
MED13L	4.93	3.21
TYSND1	4.27	3.2
LINC00992	4.66	3.18
C5orf30	3.97	3.18
SLC25A40	4.34	3.18
IMPA2	3.98	3.18
MYLK-AS1	1.02	3.17
CTPS2	4.02	3.17
FIG4	2.52	3.16
STK11IP	2.55	3.16
ADCK2	4.26	3.16
WDHD1	4.54	3.15
SLC25A43	4.17	3.15
FHL1	-1.08	3.14
CD302,LY75,LY75-CD302	-0.3	3.14
SLC25A16	2.36	3.14
HIST1H2AC	5.15	3.12
DNMT3A	1.53	3.12
RBM48	3.74	3.11
PPP1R3B	2.39	3.11
HAUS8	4.09	3.1
SOWAHC	1.67	3.1
SLC39A8	2.09	3.1
MMGT1	4.49	3.09
BEX2	1.91	3.09
LOC374443	1.19	3.08
TMEM254	4.48	3.08
USE1	3.76	3.07
SCAF1	4.17	3.06
CDC42EP4	4.24	3.06
COL4A3	-3.04	3.06
GDF11	2.26	3.05
RAP2C	5.22	3.05
PRTFDC1	-0.74	3.05
LPGAT1	2.32	3.05
ISG20	1.36	3.04
NCKAP5L	2.01	3.04
SAV1	3.89	3.04
ANAPC1	3.9	3.04
GPC4	1.91	3.03
TMEM206	2.11	3.01
TRPS1	4.62	3.01
MATN3	0.85	3.01
ZMIZ1	4.28	3
HOTAIR	2.16	3
AKAP9	3.86	3
GULP1	1.75	2.99
GCH1	4.04	2.99
BAG4	2.31	2.99
CNNM3	3.7	2.99
SKP2	3.86	2.98
ARRDC3	3.68	2.97
TTC32	2.24	2.96
FMNL2	2.28	2.96
NKRF	3.86	2.96
PCYOX1L	3.7	2.95
TAOK3	3.88	2.95
DIS3L	4.03	2.95
UPF3A	3.74	2.95
MXRA7	1.52	2.94
SAP30	3.9	2.94
PPIP5K2	3.88	2.94
ZNF274	1.64	2.94
UNC13D	3.93	2.94
RCCD1	3.59	2.93
ZNF92	1.3	2.92
CFAP97	4.04	2.92
SESN1	3.66	2.92
ZNF512	2.07	2.91
ZP3	3.71	2.91
UHRF2	3.68	2.91
SLC26A11	2.27	2.91
LNX1	1.16	2.91
BLM	3.86	2.91
DDA1	2.24	2.9
LRP6	1.98	2.9
GTPBP3	3.9	2.89
GCDH	3.94	2.89
BRF2	2.24	2.89
MTERF1	3.88	2.89
WASF3	2.19	2.88
GKAP1	2.23	2.88
LINC00607	-2.29	2.87
ZNF197	1.13	2.87
UPF3B	4.26	2.85
SCFD2	2.23	2.85
PML	3.55	2.84
CXorf56	3.64	2.84
KMT2D	3.67	2.84
GOLGA2P5	2.14	2.82
ESPL1	3.69	2.81
CD37	0.02	2.81
MIR331	0.11	2.81
ARNTL2	0.49	2.81
BAIAP2-AS1	1.68	2.8
L2HGDH	4.18	2.79
SH3GL3	-0.92	2.79
FAM122B	5.3	2.78
ERMP1	4.9	2.78
BAZ2B	2.17	2.78
NTN4	-2.97	2.77
MTURN	1.23	2.75
RMI1	3.62	2.74
MAPRE3	1.14	2.74
CENPBD1P1	3.72	2.74
ZC3HAV1	4.16	2.73
MAFG	1.7	2.73
ARHGEF25	1.7	2.7
ELF4	3.57	2.7
CCNYL1	2.04	2.7
HIPK2	1.28	2.69
SERPINE2	0.51	2.69
TTC39B	1.92	2.64
LMO2	-0.59	2.64
RPSAP58	1.28	2.63
HIST1H1C	4.91	2.63
WDR83	4.11	2.63
TMTC3	4.01	2.63
SNAPC3	3.47	2.62
IRS1	4.66	2.62
CLDN12	3.55	2.62
TRAPPC11	3.26	2.61
IRF2	3.42	2.61
BDH2	1.81	2.6
FYCO1	1.97	2.58
TET2	3.47	2.57
IP6K1	3.29	2.56
HYAL3,NAT6	3.22	2.56
PHKA2	3.21	2.55
MOSPD1	3.34	2.55
PLEKHA2	1.02	2.54
POM121C	3.27	2.52
IL17RB	3.19	2.49
CCDC112	3.86	2.49
ZNF134	1.67	2.48
TCEAL3	3.91	2.48
LARS2	3.3	2.47
POLE2	4.49	2.47
ALDH16A1	3.46	2.47
PHC3	3.18	2.46
SLC30A1	1.64	2.46
MYO1E	1.72	2.46
USP46	1.05	2.45
IL27RA	3.05	2.45
XRN1	1.77	2.44
TFDP2	1.17	2.44
LOC100506071	0.03	2.44
SPRY1	-0.37	2.44
FAHD2A	3.04	2.43
PARP16	3.05	2.43
GRTP1	3.2	2.43
VCPKMT	3.04	2.43
IDNK	1.55	2.42
PLXND1	1.72	2.39
ZNF93	-2.99	2.39
MPDZ	3.43	2.38
ETV6	1.43	2.38
NFIB	3.06	2.37
PXYLP1	1.55	2.37
METTL21B	1.58	2.37
CLYBL	1.07	2.36
TMSB15B	-0.2	2.35
ASIC1	0.98	2.35
KIAA1549	1.4	2.35
BPGM	3.11	2.34
KDM7A	1.12	2.34
POLR3A	3.03	2.33
NRDE2	3.07	2.33
ST3GAL1	0.85	2.33
GOLGA2P7,LOC642423	1.66	2.32
ZBTB45	3.78	2.31
ZNF324,ZNF446	3.44	2.31
CHST10	1.58	2.3
PECR	2.9	2.29
KIF3C	1.07	2.28
PMS1	2.88	2.27
CBWD2	3.63	2.27
DTL	3.37	2.26
SAMD4A	0.42	2.26
NAPEPLD	2.99	2.25
COCH	0.04	2.24
DOCK11	-2.42	2.24
ZNF586	0.96	2.23
HOTAIRM1	0.84	2.23
LOC100288798	3.99	2.23
TMEM38A	1.48	2.23
AP1S3	1.1	2.22
GTPBP10	3.1	2.22
EGLN3	1.2	2.22
FAM127C	4.76	2.21
SLC25A14	3.45	2.18
DCDC2	1.55	2.17
RAB8B	2.82	2.17
SAMD12	1.01	2.17
THNSL1	3.53	2.15
KLHDC9	3.06	2.15
CDYL2	3.6	2.13
BARD1	3.12	2.13
PROM2	3.61	2.12
ENGASE	1.16	2.12
PGAM2	0.07	2.11
METTL7B	1.35	2.11
HERC1	3.39	2.1
RPL23AP7	2.98	2.09
ZNRF2	3.12	2.08
MAP7D3	3.23	2.07
ZNF708	1.15	2.05
FKBP11	4.65	2.04
AGPAT9	1.15	2.04
CHAMP1	3.32	2.04
UFSP2	3.63	2.03
ATRIP,TREX1	3.04	2.03
BRCA2	3.02	2.02
RBPMS2	-0.48	2.01
E2F8	3.24	2
ADPRHL1	3.2	1.98
KAT6B	3.24	1.98
ZNF473	2.89	1.97
SLC9A6	1.11	1.97
SLC12A8	1.23	1.96
KHK	2.99	1.94
ATG14	3.09	1.94
LACTB	3.01	1.93
DUSP2	2.56	1.93
CEP57L1	2.64	1.92
PTPN21	1.08	1.91
ARID3B	0.41	1.9
USP54	2.53	1.9
MZF1	3.07	1.9
PMS2P9	3.13	1.89
HPSE	0.65	1.85
WDR44	2.85	1.85
THSD4	4.14	1.84
ZNF329	0.68	1.84
CDKN2AIP	2.62	1.83
COL4A4	-3.66	1.82
NMI	2.82	1.82
TICRR	3.06	1.8
ZNF506	-1.76	1.8
CGREF1	3.96	1.8
MAPRE2	-3.18	1.78
PGPEP1	0.59	1.75
LRP1	0.26	1.75
SLC6A16	-1.31	1.74
VSIG10L	0.4	1.73
CLIP2	0.18	1.72
LRIG1	4.76	1.72
INHBE	-0.21	1.71
RBMS2	-0.76	1.7
SCML1	3.25	1.7
ISL2	0.28	1.68
ZIC2	-0.28	1.68
HS6ST2	0.18	1.67
RASL11A	-1.12	1.66
CLEC2D	0.89	1.64
SNX10	2.46	1.64
SNHG21	0.95	1.63
IGFBP3	0.57	1.62
REL	2.79	1.62
LRIG2	2.33	1.62
EFR3B	0.43	1.62
PARP9	4.08	1.61
SLC25A4	2.67	1.57
PPP4R1L	2.36	1.56
ZCCHC24	-0.86	1.55
ADCY1	2.62	1.54
ZSCAN30	-0.79	1.54
MLXIPL	0.59	1.54
ELOVL4	0.81	1.54
SOCS3	2.67	1.54
DIRC3	0.62	1.53
ZNF564	2.15	1.53
KIAA2026	2.38	1.52
RFX1	2.33	1.49
FLJ20021	2.33	1.49
TTC26	2.24	1.48
SLC16A1	3.29	1.48
RASA3	3.36	1.47
GSAP	0.06	1.47
N4BP2L1	-0.46	1.46
SLC26A2	3.63	1.46
CDC25A	2.22	1.46
RPP25	4.7	1.46
AK9	2.58	1.45
PMS2P2,PMS2P5,PMS2P7	2.26	1.45
DET1	2.12	1.45
RPL32P3	0.82	1.43
ENOX2	3.67	1.43
DNAJC3-AS1	0.33	1.41
LINC00342	2.51	1.4
TXNDC16	2.33	1.39
ZNF14	2.04	1.39
B4GALNT1	2.62	1.37
PELI1	0.65	1.37
RHEBL1	0.05	1.37
LOC401320	2.39	1.37
MED26	2.14	1.37
SMIM3	2.07	1.36
KRTCAP3	4.3	1.36
RLN2	2.23	1.35
MMP19	-0.25	1.35
ZNF584	2.93	1.35
MIR4720	0.64	1.33
MBOAT1	1.97	1.33
HIST1H2BC	3.28	1.33
HIST1H2BG	4.15	1.33
SLC27A5	3.07	1.32
PPFIA3	4.01	1.3
SOBP	-0.09	1.3
ZNF75D	2.79	1.29
ZNF738	0.37	1.29
KTN1-AS1	2.82	1.28
MAFG-AS1	-0.5	1.26
IBSP	-1.97	1.26
B3GNTL1	3.12	1.25
SLC4A3	-0.45	1.25
LONRF3	-6.03	1.24
LSMEM2,SEMA3B	6.79	1.24
FYN	-1.21	1.24
HIST1H2AE	3.28	1.22
GLI1	-2.83	1.22
HIST1H3E	1.93	1.21
FAM86JP	2.14	1.2
PLEKHO2	0.06	1.2
BTN2A2	-0.03	1.19
EML5	-0.5	1.18
SLMO1	2.35	1.18
LOC401010	2.02	1.17
OLFML2B	-5.1	1.16
VASH2	-0.45	1.14
HAPLN3	-2.63	1.12
PPM1K	-0.09	1.1
BMPR1B	-1.65	1.09
IRF1	2.29	1.08
LRRC20	2.18	1.07
INPP1	-0.33	1.06
FBF1	1.75	1.06
HOXC-AS3	3.24	1.05
DGKA	0.26	1.04
CRLF1	-1.01	1.04
MAST1	0.19	1.01
RAPGEF3	-1.33	1.01
DDX26B	2.56	0.98
C1orf226,NOS1AP	2.93	0.96
KIAA1467	3.71	0.96
A1BG,ZNF497	2.41	0.94
ZNF514	1.68	0.94
DTX3L	3.68	0.92
ZNF280C	2.07	0.91
FAHD2CP	1.61	0.88
KLHL26	1.64	0.88
EDARADD	-2.94	0.87
FAM161A	1.47	0.85
CCDC162P	-0.07	0.84
PRR5L	-0.43	0.84
HRK	-1.87	0.83
KLHDC8B	1.8	0.81
MAST3	1.48	0.8
RAB19	-0.04	0.78
JAK2	3.53	0.77
BCORL1	1.61	0.77
LOC284454,MIR24-2	5.64	0.76
PCED1B	1.53	0.76
WNT5A	-5.69	0.75
YJEFN3	1.61	0.75
NUP62CL	1.78	0.75
LCTL	1.75	0.74
HOXC10	5.96	0.73
UNC5B	-0.06	0.72
DENND2C	0.01	0.72
CACNA1D	2.46	0.71
FAM184A	-0.91	0.71
LOC286437	1.56	0.68
C14orf159	-0.43	0.68
SEMA7A	-0.59	0.68
LOC339803	1.33	0.66
PARTICL	1.68	0.65
ERO1B	-1.67	0.64
HIST1H3G	3.93	0.62
STAT6	4.26	0.61
IKZF2	-0.7	0.6
PMS2P5	1.52	0.6
CYP4F11	3.05	0.59
WWC2	2.44	0.58
SDK2	-1.08	0.58
TBXAS1	-1.87	0.57
SLC25A53	1.83	0.55
STAG3L2	1.17	0.54
ZNF324B	1.56	0.53
CDK6	-2.38	0.53
EMCN	-0.76	0.53
GATA2	1.36	0.52
LINC00673	-2.57	0.49
GNG4	-1.92	0.49
SLC25A42	1.12	0.48
ZNF417	-0.36	0.47
SNCG	-1.61	0.46
SYT3	-0.92	0.44
PLXNC1	-2.38	0.42
MZF1-AS1	2.12	0.41
STYK1	-0.76	0.39
ING2	2.48	0.37
NHS	-0.45	0.36
GPR161	-1.74	0.36
RABL2A	-0.58	0.35
SLC30A3	-1.48	0.35
CCDC40	-1.14	0.34
KALRN	1.31	0.34
FN3K	1.21	0.33
SEPT6	-2.05	0.32
CBWD1	3.19	0.3
FBXL22	2.75	0.29
DKFZP586I1420	1.84	0.29
NTF4	-0.87	0.28
HIST1H4H	3.26	0.27
ZNF837	1.6	0.24
DOCK3	-1.84	0.23
CCDC146	-2.75	0.19
TLN2	1.93	0.19
CLDN23	1.53	0.19
MBNL3	2.54	0.17
CD8A	0.77	0.17
CCDC65	-1.43	0.16
LOC646762,ZNRF2P2	1.72	0.11
NOD1	1.1	0.1
SSTR2	-1.8	0.09
RBM43	1.18	0.08
LOC102724034,LOC103171574	-0.66	0.08
TMCC3	-1.6	0.07
KANK1	2.39	0.07
SCML2	2.45	0.07
SPACA6P	0.84	0.07
SLC1A1	-2.04	0.06
ZNF530	-1.11	0.05
PARP14	3.18	0.05
IL17RD	-1.44	0.02
SLC16A7	-1.65	0.01
C5orf42	-5.67	0.01
ZIC5	-1.76	-0.02
LOC100129550	-2.34	-0.03
NPY1R	7.13	-0.03
COL3A1	-5.04	-0.03
TGFBI	-3.18	-0.04
HIST1H3F	1.26	-0.06
FAM13A	-2.63	-0.08
NAP1L5	-1.59	-0.11
HERC6	2.66	-0.11
ALS2CL	1.24	-0.12
BATF3	-3.68	-0.13
EMP1	-4.92	-0.13
HIST1H2BF	2.51	-0.16
ADIRF,AGAP11	6.56	-0.17
A1BG-AS1	0.81	-0.18
APOLD1	-1.42	-0.19
HIST1H3B	1.77	-0.19
FAM83B	3.65	-0.19
HIST1H2BE	1.82	-0.19
TMEM254-AS1	2.54	-0.2
SYNPO	1.52	-0.21
SYCE2	1.81	-0.21
GLUD2	1.34	-0.27
DTX2P1-UPK3BP1-PMS2P11	-0.9	-0.27
ZSCAN22	0.44	-0.29
ZNF449	1.79	-0.29
LYPD6	1.47	-0.29
KIAA1211L	0.32	-0.3
HIST1H2AD,HIST1H3D	2.42	-0.32
DENND5B	-1.71	-0.33
FAM149A	-1.82	-0.33
FSTL4	-1.42	-0.34
HIST1H1E	0.92	-0.35
HNCAT21	0.96	-0.35
AMPD1	-1.07	-0.36
USP46-AS1	0.65	-0.38
RASSF8	2.42	-0.38
KLK6	-3.59	-0.39
CGNL1	-2.05	-0.39
FAM122C	1.45	-0.4
CSPG5	0.31	-0.42
ADGRA2	-1.62	-0.43
PALD1	-3.33	-0.43
GTF2IRD2	-1.09	-0.44
CPAMD8	0.58	-0.46
ILDR1	0.48	-0.48
ANKRD36	0.25	-0.5
IRS2	1.79	-0.54
WBSCR27	1.38	-0.55
SYT10	-1.62	-0.56
QRICH2	0.33	-0.57
ERVMER34-1	1.37	-0.57
KLRAP1	-3.16	-0.59
SLC4A8	1.01	-0.6
FCGR2B	-3.37	-0.64
LOC100499489	0.27	-0.65
REEP1	1.93	-0.67
PARP12	2.95	-0.68
AMDHD1	-3.88	-0.7
HTR7P1	0.27	-0.73
CYP27B1	0.55	-0.75
SACS	1.14	-0.76
CA12	6.95	-0.76
OLFML3	0.21	-0.76
NABP1	1.5	-0.77
ATP6V0A4	0.12	-0.79
LYPD6B	1.61	-0.81
KCNC3	2.48	-0.82
TRIM47	1.09	-0.82
LGALS3BP	5.84	-0.83
PRPH	2.76	-0.89
TEX19	1.54	-0.89
GOLGA6L3	-1.97	-0.9
TNS1	1.03	-0.93
SHISA2	0.04	-0.93
RDH16	0.77	-0.93
LINC01252	-1.8	-0.96
HIST1H1D	1.55	-0.98
CASC10	1.86	-0.98
TMC3-AS1	0.06	-0.99
FSCN2	0.98	-0.99
LINC01106,LINC01123	1.39	-1
SLC23A3	-2.68	-1.01
ERC2	-3.95	-1.1
ANKRD36B	-0.5	-1.15
ADAM12	-2.28	-1.17
MERTK	-1.92	-1.2
DNAH1	-2.02	-1.25
SLCO3A1	0.88	-1.27
HSD17B6	0.36	-1.3
LEKR1	-0.05	-1.31
FRMD6-AS1	0.48	-1.31
INSL3	-0.46	-1.33
ACADL	-2.68	-1.34
RORA	-4.23	-1.35
HEY2	-3.62	-1.35
SHROOM1	0.98	-1.38
KLF2	0.73	-1.38
ADAMTS7	-3.59	-1.43
FAM184B	-0.57	-1.43
DPYSL5	-0.48	-1.45
HERC5	-0.12	-1.45
RAP2C-AS1	0.73	-1.48
FAM110B	1.19	-1.51
TMEM221	-4.83	-1.52
FAM81A	0.57	-1.53
ABCA12	2.01	-1.53
KRT83	-0.65	-1.54
PALM3	0.23	-1.54
USP3-AS1	0.92	-1.55
SLC15A2	0.05	-1.56
HSH2D	2.22	-1.56
KIAA1257	-0.29	-1.58
LOC101928674	1.09	-1.59
ARMC2	-0.32	-1.6
CDKL5	-0.71	-1.6
ABCG2	0.37	-1.7
CEP83-AS1	-0.88	-1.73
SPDYE7P	0.21	-1.75
MIR424,MIR503HG	2.1	-1.75
HEG1	-0.23	-1.78
HERC2P7	-0.11	-1.78
GSG1	-1.01	-1.78
KLLN	-0.02	-1.81
CDKL1	-0.2	-1.82
ATL1	-0.09	-1.84
LINC00052	1.71	-1.87
STARD13	2.2	-1.92
ANKRD36C	-0.65	-1.95
ARHGEF6	0.44	-1.97
LAMB2P1	-1.07	-1.98
ABCB4	-1.12	-2
GLUD1P3	-1.35	-2.01
KLRG2	0.93	-2.02
IFIH1	3.8	-2.02
NCKAP5	-0.24	-2.05
ANKAR	-0.93	-2.08
EMILIN1	-0.63	-2.08
GLYCTK	-0.22	-2.09
TMEM59L	-0.83	-2.09
HCG11	1.11	-2.09
HOXA6	0.7	-2.12
FLT1	-0.46	-2.15
KCNIP3	0.69	-2.16
TMEM163	-0.56	-2.22
FES	-0.61	-2.27
KSR2	-1.21	-2.28
ZNF132	-0.83	-2.29
FAM178B	2.09	-2.3
RUNDC3B	-0.87	-2.31
PDE6A	-1.53	-2.32
FCHO1	3.92	-2.36
BST2	7.14	-2.37
FRMD3	-0.01	-2.41
PLAC1	-0.2	-2.42
CALD1	-1.1	-2.46
JAK3	-0.78	-2.48
LMO1	3.65	-2.54
HOXA5	0.18	-2.55
PBX4	-0.88	-2.6
CXCR4	0.69	-2.6
PDLIM3	1.63	-2.62
BCL2	4.38	-2.62
C9orf66	0.21	-2.66
TET1	0	-2.67
AARD	-0.78	-2.68
AP3B2	-0.36	-2.68
IGFBP6	-1.36	-2.71
AGAP2	0.83	-2.72
MGAT5B	-1.6	-2.72
SKIDA1	0.18	-2.73
HS6ST3	-0.48	-2.8
DOCK8	1.96	-2.82
TMEM31	0.46	-2.84
ZMYND10	-0.77	-2.85
LINC00592	-0.78	-2.97
RASL11B	-1.11	-2.98
HOXA7	-0.52	-2.99
LINC01123	-0.79	-3.01
SFTPD	0.42	-3.04
ABLIM3	2.83	-3.04
SSC4D	-1.4	-3.05
CT62	0.04	-3.06
LDB3	-0.19	-3.07
CCDC110	0.34	-3.07
BTN3A2	-1.19	-3.07
FZD9	-0.39	-3.1
LINC00482	-1.01	-3.12
ATP8A2	-0.9	-3.13
KLHDC1	-0.88	-3.15
SLC1A2	-0.27	-3.27
SSPN	-1.33	-3.32
RCN3	-0.18	-3.33
DNAJA4	3.73	-3.36
AFF3	0.77	-3.38
DDX11L2	-0.94	-3.38
LOC653712	-1.55	-3.42
TRIM9	-1.1	-3.43
RAB37	1.24	-3.6
PAQR5	0.64	-3.77
SLC16A5	2.94	-3.81
ADAM32	-0.52	-3.92
BTN3A1	-1.45	-3.93
KIAA1683	-1.38	-3.93
C15orf59	2.97	-3.99
PGLYRP2	0.05	-4.01
PTGER2	-0.86	-4.11
SAMD9	0	-4.21
GPC3	-1.23	-4.38
SECTM1	1.96	-4.78
NOTUM	-1.54	-4.79
ASTL	0.05	-4.81
RASGRF1	2.23	-4.88
IGDCC3	-0.49	-5.04
CPT1C	0.12	-5.14
TRIM38	-0.76	-5.22
GAREML	-1.52	-5.55
CHGA	0.27	-5.68
SMIM10L2A	-0.57	-5.9
PLXNA4	0.46	-6.31
