# Supplementary material for: Temporal dynamic reorganization of 3D chromatin architecture in hormone-induced breast cancer and endocrine resistance
Source: Nat Commun. 2019 Apr 3;10:1522. doi: 10.1038/s41467-019-09320-9 (PMC6447566; doi:10.1038/s41467-019-09320-9)
Supplement: Supplementary file 7 — Supplementary Data 4 [file 41467_2019_9320_MOESM7_ESM.xlsx]

## Sheet: HOMER Loops
Supplementary Data 4. HOMER loops associated with TDEGs in theTA-MDC and TA-HDC
chr.1.	start.1.	end.1.	strand.1.	chr.2.	start.2.	end.2.	strand.2.
chr1	113920000	113960000	+	chr1	113680000	113720000	+
chr1	113920000	113960000	+	chr1	113720000	113760000	+
chr1	113920000	113960000	+	chr1	113760000	113800000	+
chr1	212080000	212120000	+	chr1	211840000	211880000	+
chr1	212080000	212120000	+	chr1	212000000	212040000	+
chr1	212240000	212280000	+	chr1	211840000	211880000	+
chr1	212440000	212480000	+	chr1	212240000	212280000	+
chr1	212520000	212560000	+	chr1	212200000	212240000	+
chr1	212600000	212640000	+	chr1	212240000	212280000	+
chr1	212720000	212760000	+	chr1	212640000	212680000	+
chr1	235000000	235040000	+	chr1	234720000	234760000	+
chr1	235080000	235120000	+	chr1	234720000	234760000	+
chr2	20080000	20120000	+	chr2	18760000	18800000	+
chr2	20280000	20320000	+	chr2	20160000	20200000	+
chr2	20280000	20320000	+	chr2	20200000	20240000	+
chr2	20400000	20440000	+	chr2	20320000	20360000	+
chr2	20720000	20760000	+	chr2	20640000	20680000	+
chr2	20760000	20800000	+	chr2	20640000	20680000	+
chr2	20800000	20840000	+	chr2	20640000	20680000	+
chr2	20840000	20880000	+	chr2	20640000	20680000	+
chr2	25000000	25040000	+	chr2	24680000	24720000	+
chr2	25880000	25920000	+	chr2	25800000	25840000	+
chr2	26280000	26320000	+	chr2	26200000	26240000	+
chr2	26320000	26360000	+	chr2	26200000	26240000	+
chr2	26360000	26400000	+	chr2	26200000	26240000	+
chr2	26680000	26720000	+	chr2	26600000	26640000	+
chr2	27200000	27240000	+	chr2	27160000	27200000	+
chr2	27480000	27520000	+	chr2	27280000	27320000	+
chr2	27480000	27520000	+	chr2	27320000	27360000	+
chr2	27480000	27520000	+	chr2	27440000	27480000	+
chr2	27680000	27720000	+	chr2	27640000	27680000	+
chr2	27840000	27880000	+	chr2	27640000	27680000	+
chr2	28600000	28640000	+	chr2	27960000	28000000	+
chr2	28600000	28640000	+	chr2	28000000	28040000	+
chr2	64480000	64520000	+	chr2	64360000	64400000	+
chr2	64520000	64560000	+	chr2	64240000	64280000	+
chr2	64680000	64720000	+	chr2	64240000	64280000	+
chr2	64720000	64760000	+	chr2	64240000	64280000	+
chr2	64760000	64800000	+	chr2	64240000	64280000	+
chr2	64800000	64840000	+	chr2	64240000	64280000	+
chr2	65640000	65680000	+	chr2	65480000	65520000	+
chr2	65640000	65680000	+	chr2	65520000	65560000	+
chr2	65640000	65680000	+	chr2	65600000	65640000	+
chr2	65760000	65800000	+	chr2	65640000	65680000	+
chr2	96920000	96960000	+	chr2	96800000	96840000	+
chr2	99400000	99440000	+	chr2	99320000	99360000	+
chr2	100800000	100840000	+	chr2	100160000	100200000	+
chr2	100800000	100840000	+	chr2	100240000	100280000	+
chr2	100800000	100840000	+	chr2	100400000	100440000	+
chr2	101760000	101800000	+	chr2	101640000	101680000	+
chr2	112440000	112480000	+	chr2	111840000	111880000	+
chr2	134240000	134280000	+	chr2	134000000	134040000	+
chr2	135600000	135640000	+	chr2	135240000	135280000	+
chr2	150000000	150040000	+	chr2	149960000	150000000	+
chr2	150040000	150080000	+	chr2	149920000	149960000	+
chr2	150160000	150200000	+	chr2	149920000	149960000	+
chr2	150240000	150280000	+	chr2	149880000	149920000	+
chr2	150400000	150440000	+	chr2	149960000	150000000	+
chr2	151360000	151400000	+	chr2	150440000	150480000	+
chr2	151440000	151480000	+	chr2	150440000	150480000	+
chr2	161760000	161800000	+	chr2	161320000	161360000	+
chr2	161920000	161960000	+	chr2	161040000	161080000	+
chr2	161960000	162000000	+	chr2	161080000	161120000	+
chr2	162000000	162040000	+	chr2	161000000	161040000	+
chr2	162400000	162440000	+	chr2	162080000	162120000	+
chr2	162760000	162800000	+	chr2	162240000	162280000	+
chr2	190520000	190560000	+	chr2	190320000	190360000	+
chr2	190960000	191000000	+	chr2	190600000	190640000	+
chr2	191640000	191680000	+	chr2	191200000	191240000	+
chr2	192520000	192560000	+	chr2	192440000	192480000	+
chr2	208880000	208920000	+	chr2	208560000	208600000	+
chr2	215640000	215680000	+	chr2	214120000	214160000	+
chr2	216000000	216040000	+	chr2	214080000	214120000	+
chr2	216120000	216160000	+	chr2	215640000	215680000	+
chr2	216120000	216160000	+	chr2	215880000	215920000	+
chr2	216200000	216240000	+	chr2	214120000	214160000	+
chr2	216280000	216320000	+	chr2	214120000	214160000	+
chr2	216640000	216680000	+	chr2	216280000	216320000	+
chr2	216760000	216800000	+	chr2	214120000	214160000	+
chr2	216760000	216800000	+	chr2	216160000	216200000	+
chr2	216760000	216800000	+	chr2	216280000	216320000	+
chr2	216840000	216880000	+	chr2	214120000	214160000	+
chr2	217480000	217520000	+	chr2	217360000	217400000	+
chr2	217480000	217520000	+	chr2	217400000	217440000	+
chr2	218480000	218520000	+	chr2	217720000	217760000	+
chr2	218560000	218600000	+	chr2	217480000	217520000	+
chr2	218600000	218640000	+	chr2	217400000	217440000	+
chr2	218600000	218640000	+	chr2	217480000	217520000	+
chr2	218600000	218640000	+	chr2	217520000	217560000	+
chr2	218600000	218640000	+	chr2	217600000	217640000	+
chr2	218720000	218760000	+	chr2	217480000	217520000	+
chr2	218800000	218840000	+	chr2	218760000	218800000	+
chr2	219200000	219240000	+	chr2	219160000	219200000	+
chr2	227640000	227680000	+	chr2	226520000	226560000	+
chr2	227640000	227680000	+	chr2	226680000	226720000	+
chr2	227640000	227680000	+	chr2	226960000	227000000	+
chr2	227640000	227680000	+	chr2	227000000	227040000	+
chr3	42120000	42160000	+	chr3	40560000	40600000	+
chr3	42120000	42160000	+	chr3	42040000	42080000	+
chr3	42200000	42240000	+	chr3	42160000	42200000	+
chr3	48200000	48240000	+	chr3	47920000	47960000	+
chr3	48440000	48480000	+	chr3	48240000	48280000	+
chr3	48440000	48480000	+	chr3	48280000	48320000	+
chr3	48440000	48480000	+	chr3	48320000	48360000	+
chr3	48440000	48480000	+	chr3	48360000	48400000	+
chr3	48480000	48520000	+	chr3	48280000	48320000	+
chr3	48520000	48560000	+	chr3	48480000	48520000	+
chr3	48560000	48600000	+	chr3	48480000	48520000	+
chr3	48680000	48720000	+	chr3	48480000	48520000	+
chr3	50280000	50320000	+	chr3	50240000	50280000	+
chr3	51360000	51400000	+	chr3	50640000	50680000	+
chr3	51400000	51440000	+	chr3	50640000	50680000	+
chr3	53600000	53640000	+	chr3	53520000	53560000	+
chr3	53880000	53920000	+	chr3	53360000	53400000	+
chr3	57800000	57840000	+	chr3	57560000	57600000	+
chr3	58080000	58120000	+	chr3	57960000	58000000	+
chr3	66760000	66800000	+	chr3	66440000	66480000	+
chr3	66800000	66840000	+	chr3	66520000	66560000	+
chr3	122720000	122760000	+	chr3	122600000	122640000	+
chr3	123400000	123440000	+	chr3	123360000	123400000	+
chr3	123960000	124000000	+	chr3	123680000	123720000	+
chr3	123960000	124000000	+	chr3	123800000	123840000	+
chr3	124240000	124280000	+	chr3	123600000	123640000	+
chr3	124320000	124360000	+	chr3	124280000	124320000	+
chr3	124600000	124640000	+	chr3	124440000	124480000	+
chr3	124600000	124640000	+	chr3	124480000	124520000	+
chr3	125280000	125320000	+	chr3	124720000	124760000	+
chr3	127240000	127280000	+	chr3	126400000	126440000	+
chr3	127720000	127760000	+	chr3	127360000	127400000	+
chr3	129560000	129600000	+	chr3	129320000	129360000	+
chr3	129600000	129640000	+	chr3	129320000	129360000	+
chr3	156760000	156800000	+	chr3	156240000	156280000	+
chr3	156760000	156800000	+	chr3	156360000	156400000	+
chr3	156760000	156800000	+	chr3	156520000	156560000	+
chr3	156800000	156840000	+	chr3	156520000	156560000	+
chr4	18560000	18600000	+	chr4	17600000	17640000	+
chr4	53720000	53760000	+	chr4	53680000	53720000	+
chr4	83640000	83680000	+	chr4	83400000	83440000	+
chr4	83640000	83680000	+	chr4	83480000	83520000	+
chr4	83680000	83720000	+	chr4	83640000	83680000	+
chr4	84160000	84200000	+	chr4	84000000	84040000	+
chr4	87960000	88000000	+	chr4	87840000	87880000	+
chr4	88000000	88040000	+	chr4	87840000	87880000	+
chr4	88040000	88080000	+	chr4	87840000	87880000	+
chr4	88120000	88160000	+	chr4	88040000	88080000	+
chr4	88720000	88760000	+	chr4	88440000	88480000	+
chr4	88720000	88760000	+	chr4	88560000	88600000	+
chr4	96000000	96040000	+	chr4	95560000	95600000	+
chr4	96000000	96040000	+	chr4	95600000	95640000	+
chr4	96000000	96040000	+	chr4	95640000	95680000	+
chr4	96000000	96040000	+	chr4	95680000	95720000	+
chr4	96000000	96040000	+	chr4	95760000	95800000	+
chr4	99560000	99600000	+	chr4	99360000	99400000	+
chr4	99560000	99600000	+	chr4	99400000	99440000	+
chr4	104000000	104040000	+	chr4	103480000	103520000	+
chr4	106040000	106080000	+	chr4	105840000	105880000	+
chr4	106360000	106400000	+	chr4	106040000	106080000	+
chr4	125000000	125040000	+	chr4	124280000	124320000	+
chr4	174080000	174120000	+	chr4	173920000	173960000	+
chr4	185880000	185920000	+	chr4	185640000	185680000	+
chr5	90640000	90680000	+	chr5	90440000	90480000	+
chr5	90640000	90680000	+	chr5	90480000	90520000	+
chr5	102720000	102760000	+	chr5	102560000	102600000	+
chr5	102760000	102800000	+	chr5	102560000	102600000	+
chr5	102800000	102840000	+	chr5	102560000	102600000	+
chr5	117920000	117960000	+	chr5	116800000	116840000	+
chr5	131800000	131840000	+	chr5	131720000	131760000	+
chr5	133240000	133280000	+	chr5	132760000	132800000	+
chr5	133280000	133320000	+	chr5	132760000	132800000	+
chr5	134520000	134560000	+	chr5	134280000	134320000	+
chr5	135360000	135400000	+	chr5	135240000	135280000	+
chr5	135360000	135400000	+	chr5	135280000	135320000	+
chr5	148640000	148680000	+	chr5	148480000	148520000	+
chr5	149280000	149320000	+	chr5	149200000	149240000	+
chr5	149320000	149360000	+	chr5	149200000	149240000	+
chr5	149320000	149360000	+	chr5	149280000	149320000	+
chr5	149360000	149400000	+	chr5	149160000	149200000	+
chr5	149360000	149400000	+	chr5	149200000	149240000	+
chr5	150000000	150040000	+	chr5	149920000	149960000	+
chr6	19800000	19840000	+	chr6	19000000	19040000	+
chr6	19800000	19840000	+	chr6	19440000	19480000	+
chr6	21560000	21600000	+	chr6	20840000	20880000	+
chr6	24320000	24360000	+	chr6	20520000	20560000	+
chr6	24360000	24400000	+	chr6	24280000	24320000	+
chr6	26560000	26600000	+	chr6	26280000	26320000	+
chr6	27080000	27120000	+	chr6	26280000	26320000	+
chr6	27120000	27160000	+	chr6	26280000	26320000	+
chr6	27720000	27760000	+	chr6	26280000	26320000	+
chr6	27760000	27800000	+	chr6	26280000	26320000	+
chr6	27800000	27840000	+	chr6	26280000	26320000	+
chr6	80800000	80840000	+	chr6	80640000	80680000	+
chr6	108560000	108600000	+	chr6	108440000	108480000	+
chr6	109240000	109280000	+	chr6	109200000	109240000	+
chr6	109400000	109440000	+	chr6	108880000	108920000	+
chr6	109480000	109520000	+	chr6	109440000	109480000	+
chr6	109600000	109640000	+	chr6	109560000	109600000	+
chr6	109680000	109720000	+	chr6	109480000	109520000	+
chr6	109680000	109720000	+	chr6	109520000	109560000	+
chr6	109680000	109720000	+	chr6	109560000	109600000	+
chr6	110360000	110400000	+	chr6	110000000	110040000	+
chr6	110360000	110400000	+	chr6	110040000	110080000	+
chr6	111280000	111320000	+	chr6	110800000	110840000	+
chr6	111280000	111320000	+	chr6	110840000	110880000	+
chr6	112080000	112120000	+	chr6	112040000	112080000	+
chr6	119640000	119680000	+	chr6	119440000	119480000	+
chr6	120000000	120040000	+	chr6	119440000	119480000	+
chr6	120040000	120080000	+	chr6	119440000	119480000	+
chr6	120280000	120320000	+	chr6	119440000	119480000	+
chr6	125480000	125520000	+	chr6	122960000	123000000	+
chr6	125520000	125560000	+	chr6	122960000	123000000	+
chr6	125560000	125600000	+	chr6	125440000	125480000	+
chr6	126080000	126120000	+	chr6	125480000	125520000	+
chr6	126280000	126320000	+	chr6	125440000	125480000	+
chr7	26520000	26560000	+	chr7	26400000	26440000	+
chr7	26600000	26640000	+	chr7	26400000	26440000	+
chr7	26680000	26720000	+	chr7	26400000	26440000	+
chr7	27160000	27200000	+	chr7	26400000	26440000	+
chr7	27200000	27240000	+	chr7	26400000	26440000	+
chr7	47800000	47840000	+	chr7	47440000	47480000	+
chr7	73240000	73280000	+	chr7	73000000	73040000	+
chr7	73240000	73280000	+	chr7	73200000	73240000	+
chr7	73760000	73800000	+	chr7	73240000	73280000	+
chr7	77200000	77240000	+	chr7	77160000	77200000	+
chr7	89960000	90000000	+	chr7	87880000	87920000	+
chr7	90000000	90040000	+	chr7	87840000	87880000	+
chr7	90000000	90040000	+	chr7	87880000	87920000	+
chr7	92080000	92120000	+	chr7	91760000	91800000	+
chr7	92640000	92680000	+	chr7	92200000	92240000	+
chr7	92760000	92800000	+	chr7	92720000	92760000	+
chr7	131920000	131960000	+	chr7	131600000	131640000	+
chr7	132240000	132280000	+	chr7	131520000	131560000	+
chr7	132240000	132280000	+	chr7	131560000	131600000	+
chr7	132240000	132280000	+	chr7	131600000	131640000	+
chr7	132240000	132280000	+	chr7	132000000	132040000	+
chr7	133080000	133120000	+	chr7	132320000	132360000	+
chr7	134560000	134600000	+	chr7	134360000	134400000	+
chr7	139440000	139480000	+	chr7	139320000	139360000	+
chr7	139640000	139680000	+	chr7	139440000	139480000	+
chr7	139680000	139720000	+	chr7	139440000	139480000	+
chr7	140000000	140040000	+	chr7	139840000	139880000	+
chr8	8520000	8560000	+	chr8	8080000	8120000	+
chr8	8560000	8600000	+	chr8	8080000	8120000	+
chr8	37720000	37760000	+	chr8	37680000	37720000	+
chr8	37760000	37800000	+	chr8	37680000	37720000	+
chr8	38800000	38840000	+	chr8	38640000	38680000	+
chr8	58880000	58920000	+	chr8	58480000	58520000	+
chr8	116840000	116880000	+	chr8	116680000	116720000	+
chr8	117360000	117400000	+	chr8	116680000	116720000	+
chr8	117440000	117480000	+	chr8	116680000	116720000	+
chr8	119400000	119440000	+	chr8	119120000	119160000	+
chr8	120080000	120120000	+	chr8	119720000	119760000	+
chr8	120200000	120240000	+	chr8	120080000	120120000	+
chr8	120200000	120240000	+	chr8	120120000	120160000	+
chr8	121080000	121120000	+	chr8	120840000	120880000	+
chr8	121360000	121400000	+	chr8	120840000	120880000	+
chr8	121400000	121440000	+	chr8	120840000	120880000	+
chr8	134280000	134320000	+	chr8	134200000	134240000	+
chr8	134440000	134480000	+	chr8	134280000	134320000	+
chr8	134840000	134880000	+	chr8	134560000	134600000	+
chr8	134880000	134920000	+	chr8	134520000	134560000	+
chr8	135000000	135040000	+	chr8	134560000	134600000	+
chr8	135800000	135840000	+	chr8	134560000	134600000	+
chr9	4920000	4960000	+	chr9	4840000	4880000	+
chr9	5880000	5920000	+	chr9	5800000	5840000	+
chr9	13080000	13120000	+	chr9	12680000	12720000	+
chr9	14320000	14360000	+	chr9	13400000	13440000	+
chr9	14680000	14720000	+	chr9	13160000	13200000	+
chr9	85160000	85200000	+	chr9	84280000	84320000	+
chr9	85200000	85240000	+	chr9	84280000	84320000	+
chr9	85520000	85560000	+	chr9	84280000	84320000	+
chr9	86200000	86240000	+	chr9	85760000	85800000	+
chr9	86200000	86240000	+	chr9	85800000	85840000	+
chr9	86200000	86240000	+	chr9	85840000	85880000	+
chr9	86200000	86240000	+	chr9	85880000	85920000	+
chr9	86200000	86240000	+	chr9	85920000	85960000	+
chr9	108120000	108160000	+	chr9	107520000	107560000	+
chr10	21760000	21800000	+	chr10	21560000	21600000	+
chr10	22600000	22640000	+	chr10	22280000	22320000	+
chr10	23320000	23360000	+	chr10	22600000	22640000	+
chr10	25240000	25280000	+	chr10	24880000	24920000	+
chr10	25280000	25320000	+	chr10	24880000	24920000	+
chr10	71120000	71160000	+	chr10	70960000	71000000	+
chr10	71240000	71280000	+	chr10	71160000	71200000	+
chr10	74040000	74080000	+	chr10	74000000	74040000	+
chr10	74080000	74120000	+	chr10	74000000	74040000	+
chr10	75080000	75120000	+	chr10	75000000	75040000	+
chr10	76560000	76600000	+	chr10	76000000	76040000	+
chr10	76560000	76600000	+	chr10	76040000	76080000	+
chr10	76760000	76800000	+	chr10	76560000	76600000	+
chr10	76800000	76840000	+	chr10	75960000	76000000	+
chr10	76800000	76840000	+	chr10	76000000	76040000	+
chr10	76800000	76840000	+	chr10	76040000	76080000	+
chr10	79680000	79720000	+	chr10	79600000	79640000	+
chr10	81240000	81280000	+	chr10	81120000	81160000	+
chr10	88680000	88720000	+	chr10	88440000	88480000	+
chr10	89440000	89480000	+	chr10	89400000	89440000	+
chr10	89480000	89520000	+	chr10	89400000	89440000	+
chr10	90120000	90160000	+	chr10	89600000	89640000	+
chr10	90200000	90240000	+	chr10	89600000	89640000	+
chr11	33720000	33760000	+	chr11	33360000	33400000	+
chr11	35280000	35320000	+	chr11	34920000	34960000	+
chr11	35400000	35440000	+	chr11	34920000	34960000	+
chr11	36280000	36320000	+	chr11	35560000	35600000	+
chr11	36280000	36320000	+	chr11	35800000	35840000	+
chr12	11560000	11600000	+	chr12	11000000	11040000	+
chr12	12480000	12520000	+	chr12	11680000	11720000	+
chr12	12480000	12520000	+	chr12	11720000	11760000	+
chr12	12480000	12520000	+	chr12	12200000	12240000	+
chr12	12480000	12520000	+	chr12	12240000	12280000	+
chr12	12720000	12760000	+	chr12	12480000	12520000	+
chr12	13000000	13040000	+	chr12	12960000	13000000	+
chr12	13040000	13080000	+	chr12	12960000	13000000	+
chr12	13120000	13160000	+	chr12	13040000	13080000	+
chr12	13360000	13400000	+	chr12	13120000	13160000	+
chr12	13360000	13400000	+	chr12	13160000	13200000	+
chr12	13360000	13400000	+	chr12	13240000	13280000	+
chr12	26080000	26120000	+	chr12	25640000	25680000	+
chr12	33720000	33760000	+	chr12	33560000	33600000	+
chr12	47040000	47080000	+	chr12	46760000	46800000	+
chr12	47680000	47720000	+	chr12	47480000	47520000	+
chr12	48080000	48120000	+	chr12	47440000	47480000	+
chr12	48200000	48240000	+	chr12	48160000	48200000	+
chr12	49600000	49640000	+	chr12	49440000	49480000	+
chr12	49600000	49640000	+	chr12	49520000	49560000	+
chr12	51000000	51040000	+	chr12	50880000	50920000	+
chr12	51040000	51080000	+	chr12	50840000	50880000	+
chr12	51040000	51080000	+	chr12	50880000	50920000	+
chr12	51120000	51160000	+	chr12	51040000	51080000	+
chr12	51120000	51160000	+	chr12	51080000	51120000	+
chr12	51640000	51680000	+	chr12	51440000	51480000	+
chr12	51640000	51680000	+	chr12	51600000	51640000	+
chr12	51680000	51720000	+	chr12	51640000	51680000	+
chr12	51720000	51760000	+	chr12	51640000	51680000	+
chr12	52200000	52240000	+	chr12	51800000	51840000	+
chr12	52480000	52520000	+	chr12	52400000	52440000	+
chr12	52600000	52640000	+	chr12	52520000	52560000	+
chr12	52640000	52680000	+	chr12	52600000	52640000	+
chr12	52680000	52720000	+	chr12	52560000	52600000	+
chr12	52680000	52720000	+	chr12	52600000	52640000	+
chr12	52720000	52760000	+	chr12	52560000	52600000	+
chr12	53280000	53320000	+	chr12	52600000	52640000	+
chr12	53320000	53360000	+	chr12	52600000	52640000	+
chr12	53360000	53400000	+	chr12	52440000	52480000	+
chr12	53360000	53400000	+	chr12	52600000	52640000	+
chr12	53520000	53560000	+	chr12	53480000	53520000	+
chr12	53680000	53720000	+	chr12	53480000	53520000	+
chr12	53680000	53720000	+	chr12	53560000	53600000	+
chr12	53680000	53720000	+	chr12	53600000	53640000	+
chr12	54320000	54360000	+	chr12	54200000	54240000	+
chr12	54360000	54400000	+	chr12	54200000	54240000	+
chr12	54520000	54560000	+	chr12	54400000	54440000	+
chr12	54560000	54600000	+	chr12	54400000	54440000	+
chr12	54600000	54640000	+	chr12	54400000	54440000	+
chr12	54720000	54760000	+	chr12	54640000	54680000	+
chr12	54760000	54800000	+	chr12	54600000	54640000	+
chr12	54760000	54800000	+	chr12	54640000	54680000	+
chr12	56840000	56880000	+	chr12	56720000	56760000	+
chr12	57320000	57360000	+	chr12	57200000	57240000	+
chr12	57440000	57480000	+	chr12	57120000	57160000	+
chr12	57560000	57600000	+	chr12	57440000	57480000	+
chr12	57560000	57600000	+	chr12	57480000	57520000	+
chr12	58080000	58120000	+	chr12	57960000	58000000	+
chr12	58280000	58320000	+	chr12	58160000	58200000	+
chr12	76400000	76440000	+	chr12	76080000	76120000	+
chr12	76400000	76440000	+	chr12	76160000	76200000	+
chr12	89720000	89760000	+	chr12	89480000	89520000	+
chr12	89720000	89760000	+	chr12	89560000	89600000	+
chr12	89800000	89840000	+	chr12	89400000	89440000	+
chr12	89840000	89880000	+	chr12	89400000	89440000	+
chr12	93760000	93800000	+	chr12	93480000	93520000	+
chr12	94040000	94080000	+	chr12	93960000	94000000	+
chr12	94120000	94160000	+	chr12	93880000	93920000	+
chr12	95680000	95720000	+	chr12	95480000	95520000	+
chr12	95680000	95720000	+	chr12	95520000	95560000	+
chr12	95680000	95720000	+	chr12	95600000	95640000	+
chr12	95920000	95960000	+	chr12	95480000	95520000	+
chr12	118400000	118440000	+	chr12	118320000	118360000	+
chr12	118800000	118840000	+	chr12	118560000	118600000	+
chr12	120040000	120080000	+	chr12	118800000	118840000	+
chr13	24280000	24320000	+	chr13	24000000	24040000	+
chr13	24440000	24480000	+	chr13	24000000	24040000	+
chr13	24720000	24760000	+	chr13	24600000	24640000	+
chr13	24720000	24760000	+	chr13	24640000	24680000	+
chr13	26600000	26640000	+	chr13	26160000	26200000	+
chr13	26600000	26640000	+	chr13	26200000	26240000	+
chr13	26600000	26640000	+	chr13	26440000	26480000	+
chr13	34240000	34280000	+	chr13	34200000	34240000	+
chr13	96440000	96480000	+	chr13	96160000	96200000	+
chr13	97560000	97600000	+	chr13	96720000	96760000	+
chr13	97640000	97680000	+	chr13	96720000	96760000	+
chr13	97840000	97880000	+	chr13	97760000	97800000	+
chr13	99040000	99080000	+	chr13	98760000	98800000	+
chr13	99040000	99080000	+	chr13	98800000	98840000	+
chr14	31000000	31040000	+	chr14	29120000	29160000	+
chr14	32520000	32560000	+	chr14	31960000	32000000	+
chr14	32560000	32600000	+	chr14	31920000	31960000	+
chr14	32640000	32680000	+	chr14	31880000	31920000	+
chr14	32640000	32680000	+	chr14	31920000	31960000	+
chr14	32720000	32760000	+	chr14	31880000	31920000	+
chr14	32920000	32960000	+	chr14	31880000	31920000	+
chr14	32920000	32960000	+	chr14	31920000	31960000	+
chr14	32920000	32960000	+	chr14	32000000	32040000	+
chr14	32960000	33000000	+	chr14	31880000	31920000	+
chr14	32960000	33000000	+	chr14	31920000	31960000	+
chr14	34040000	34080000	+	chr14	31480000	31520000	+
chr14	34920000	34960000	+	chr14	32560000	32600000	+
chr14	34920000	34960000	+	chr14	34800000	34840000	+
chr14	35400000	35440000	+	chr14	35320000	35360000	+
chr14	35440000	35480000	+	chr14	35320000	35360000	+
chr14	35520000	35560000	+	chr14	31840000	31880000	+
chr14	35560000	35600000	+	chr14	35480000	35520000	+
chr14	35560000	35600000	+	chr14	35520000	35560000	+
chr14	35720000	35760000	+	chr14	35600000	35640000	+
chr14	35720000	35760000	+	chr14	35680000	35720000	+
chr14	35840000	35880000	+	chr14	35560000	35600000	+
chr14	35840000	35880000	+	chr14	35600000	35640000	+
chr14	35840000	35880000	+	chr14	35680000	35720000	+
chr14	35840000	35880000	+	chr14	35720000	35760000	+
chr14	35840000	35880000	+	chr14	35760000	35800000	+
chr14	35880000	35920000	+	chr14	35560000	35600000	+
chr14	45680000	45720000	+	chr14	45360000	45400000	+
chr14	45720000	45760000	+	chr14	45360000	45400000	+
chr14	50120000	50160000	+	chr14	50080000	50120000	+
chr14	50200000	50240000	+	chr14	50040000	50080000	+
chr14	50200000	50240000	+	chr14	50120000	50160000	+
chr14	50200000	50240000	+	chr14	50160000	50200000	+
chr14	50280000	50320000	+	chr14	50200000	50240000	+
chr14	50400000	50440000	+	chr14	50320000	50360000	+
chr14	50440000	50480000	+	chr14	50320000	50360000	+
chr14	50440000	50480000	+	chr14	50360000	50400000	+
chr14	50560000	50600000	+	chr14	50320000	50360000	+
chr14	50680000	50720000	+	chr14	50560000	50600000	+
chr14	50680000	50720000	+	chr14	50600000	50640000	+
chr14	50800000	50840000	+	chr14	50760000	50800000	+
chr14	50960000	51000000	+	chr14	50760000	50800000	+
chr14	51120000	51160000	+	chr14	51080000	51120000	+
chr14	51160000	51200000	+	chr14	51000000	51040000	+
chr14	51200000	51240000	+	chr14	50760000	50800000	+
chr14	51200000	51240000	+	chr14	51000000	51040000	+
chr14	51240000	51280000	+	chr14	50760000	50800000	+
chr14	51240000	51280000	+	chr14	51000000	51040000	+
chr14	51280000	51320000	+	chr14	51000000	51040000	+
chr14	51280000	51320000	+	chr14	51080000	51120000	+
chr14	51560000	51600000	+	chr14	51400000	51440000	+
chr14	51640000	51680000	+	chr14	51400000	51440000	+
chr14	51680000	51720000	+	chr14	51400000	51440000	+
chr14	52040000	52080000	+	chr14	51800000	51840000	+
chr14	52080000	52120000	+	chr14	51800000	51840000	+
chr14	52080000	52120000	+	chr14	52000000	52040000	+
chr14	52080000	52120000	+	chr14	52040000	52080000	+
chr14	52160000	52200000	+	chr14	51800000	51840000	+
chr14	52360000	52400000	+	chr14	51400000	51440000	+
chr14	53160000	53200000	+	chr14	53000000	53040000	+
chr14	53400000	53440000	+	chr14	53360000	53400000	+
chr14	54840000	54880000	+	chr14	53520000	53560000	+
chr14	55240000	55280000	+	chr14	55000000	55040000	+
chr14	55400000	55440000	+	chr14	55360000	55400000	+
chr14	55600000	55640000	+	chr14	55560000	55600000	+
chr14	55760000	55800000	+	chr14	55720000	55760000	+
chr14	55800000	55840000	+	chr14	55720000	55760000	+
chr14	55880000	55920000	+	chr14	55640000	55680000	+
chr14	56920000	56960000	+	chr14	55640000	55680000	+
chr14	56920000	56960000	+	chr14	56040000	56080000	+
chr14	56960000	57000000	+	chr14	56000000	56040000	+
chr14	57720000	57760000	+	chr14	55480000	55520000	+
chr14	57720000	57760000	+	chr14	56040000	56080000	+
chr14	57840000	57880000	+	chr14	56000000	56040000	+
chr14	88920000	88960000	+	chr14	88440000	88480000	+
chr14	88960000	89000000	+	chr14	88440000	88480000	+
chr14	89000000	89040000	+	chr14	88920000	88960000	+
chr14	89280000	89320000	+	chr14	89120000	89160000	+
chr14	90400000	90440000	+	chr14	89120000	89160000	+
chr14	90720000	90760000	+	chr14	90400000	90440000	+
chr14	91040000	91080000	+	chr14	90840000	90880000	+
chr14	91160000	91200000	+	chr14	90840000	90880000	+
chr14	91600000	91640000	+	chr14	91520000	91560000	+
chr14	91680000	91720000	+	chr14	91640000	91680000	+
chr14	93560000	93600000	+	chr14	93400000	93440000	+
chr14	93560000	93600000	+	chr14	93440000	93480000	+
chr14	93560000	93600000	+	chr14	93480000	93520000	+
chr14	93560000	93600000	+	chr14	93520000	93560000	+
chr15	57760000	57800000	+	chr15	57600000	57640000	+
chr15	60640000	60680000	+	chr15	59960000	60000000	+
chr15	60680000	60720000	+	chr15	60640000	60680000	+
chr15	62920000	62960000	+	chr15	62680000	62720000	+
chr15	62920000	62960000	+	chr15	62760000	62800000	+
chr15	63120000	63160000	+	chr15	63080000	63120000	+
chr15	63320000	63360000	+	chr15	63040000	63080000	+
chr15	63320000	63360000	+	chr15	63120000	63160000	+
chr15	63320000	63360000	+	chr15	63160000	63200000	+
chr15	63400000	63440000	+	chr15	63040000	63080000	+
chr15	63640000	63680000	+	chr15	63600000	63640000	+
chr15	63680000	63720000	+	chr15	63400000	63440000	+
chr15	63800000	63840000	+	chr15	63760000	63800000	+
chr15	64160000	64200000	+	chr15	64040000	64080000	+
chr15	64200000	64240000	+	chr15	64040000	64080000	+
chr15	64360000	64400000	+	chr15	63960000	64000000	+
chr15	64360000	64400000	+	chr15	64160000	64200000	+
chr15	65520000	65560000	+	chr15	65480000	65520000	+
chr15	65560000	65600000	+	chr15	65480000	65520000	+
chr15	66560000	66600000	+	chr15	65880000	65920000	+
chr15	66560000	66600000	+	chr15	65920000	65960000	+
chr15	66560000	66600000	+	chr15	66200000	66240000	+
chr15	67320000	67360000	+	chr15	67240000	67280000	+
chr15	67440000	67480000	+	chr15	67240000	67280000	+
chr15	67440000	67480000	+	chr15	67360000	67400000	+
chr15	69560000	69600000	+	chr15	69320000	69360000	+
chr15	69600000	69640000	+	chr15	69560000	69600000	+
chr15	69640000	69680000	+	chr15	69560000	69600000	+
chr15	69640000	69680000	+	chr15	69600000	69640000	+
chr15	69680000	69720000	+	chr15	69320000	69360000	+
chr15	69680000	69720000	+	chr15	69360000	69400000	+
chr15	69680000	69720000	+	chr15	69560000	69600000	+
chr15	70360000	70400000	+	chr15	69720000	69760000	+
chr15	70920000	70960000	+	chr15	69760000	69800000	+
chr15	71720000	71760000	+	chr15	71400000	71440000	+
chr15	71960000	72000000	+	chr15	71840000	71880000	+
chr15	74320000	74360000	+	chr15	74280000	74320000	+
chr15	74600000	74640000	+	chr15	74280000	74320000	+
chr15	75040000	75080000	+	chr15	74880000	74920000	+
chr15	75240000	75280000	+	chr15	75040000	75080000	+
chr15	77880000	77920000	+	chr15	77360000	77400000	+
chr15	78520000	78560000	+	chr15	78400000	78440000	+
chr15	79440000	79480000	+	chr15	79280000	79320000	+
chr15	81000000	81040000	+	chr15	80960000	81000000	+
chr15	81040000	81080000	+	chr15	80840000	80880000	+
chr15	81040000	81080000	+	chr15	80880000	80920000	+
chr15	81040000	81080000	+	chr15	80920000	80960000	+
chr15	81080000	81120000	+	chr15	80840000	80880000	+
chr15	81080000	81120000	+	chr15	81040000	81080000	+
chr15	81200000	81240000	+	chr15	80840000	80880000	+
chr15	81240000	81280000	+	chr15	80840000	80880000	+
chr15	81680000	81720000	+	chr15	81560000	81600000	+
chr15	82320000	82360000	+	chr15	81680000	81720000	+
chr15	82360000	82400000	+	chr15	81680000	81720000	+
chr15	83600000	83640000	+	chr15	83480000	83520000	+
chr15	83600000	83640000	+	chr15	83520000	83560000	+
chr15	84080000	84120000	+	chr15	83920000	83960000	+
chr15	84200000	84240000	+	chr15	83920000	83960000	+
chr15	84720000	84760000	+	chr15	84200000	84240000	+
chr15	89640000	89680000	+	chr15	89600000	89640000	+
chr15	89680000	89720000	+	chr15	89600000	89640000	+
chr15	91800000	91840000	+	chr15	91480000	91520000	+
chr15	92360000	92400000	+	chr15	91800000	91840000	+
chr15	96760000	96800000	+	chr15	95840000	95880000	+
chr15	96840000	96880000	+	chr15	96440000	96480000	+
chr15	97760000	97800000	+	chr15	96840000	96880000	+
chr16	80600000	80640000	+	chr16	80560000	80600000	+
chr16	80800000	80840000	+	chr16	80560000	80600000	+
chr16	80840000	80880000	+	chr16	80600000	80640000	+
chr17	70520000	70560000	+	chr17	70080000	70120000	+
chr17	70600000	70640000	+	chr17	70560000	70600000	+
chr17	71160000	71200000	+	chr17	70560000	70600000	+
chr17	71160000	71200000	+	chr17	70680000	70720000	+
chr17	71160000	71200000	+	chr17	70720000	70760000	+
chr17	71160000	71200000	+	chr17	70960000	71000000	+
chr17	71200000	71240000	+	chr17	70680000	70720000	+
chr17	71520000	71560000	+	chr17	71480000	71520000	+
chr17	72440000	72480000	+	chr17	72360000	72400000	+
chr17	72680000	72720000	+	chr17	72640000	72680000	+
chr17	72760000	72800000	+	chr17	72640000	72680000	+
chr17	72800000	72840000	+	chr17	72760000	72800000	+
chr17	72840000	72880000	+	chr17	72760000	72800000	+
chr17	74040000	74080000	+	chr17	74000000	74040000	+
chr17	74240000	74280000	+	chr17	74080000	74120000	+
chr17	74240000	74280000	+	chr17	74120000	74160000	+
chr17	74240000	74280000	+	chr17	74200000	74240000	+
chr17	74280000	74320000	+	chr17	74080000	74120000	+
chr17	74280000	74320000	+	chr17	74120000	74160000	+
chr17	74320000	74360000	+	chr17	74280000	74320000	+
chr17	74640000	74680000	+	chr17	74600000	74640000	+
chr17	74680000	74720000	+	chr17	74520000	74560000	+
chr17	74680000	74720000	+	chr17	74560000	74600000	+
chr17	74680000	74720000	+	chr17	74600000	74640000	+
chr17	75120000	75160000	+	chr17	75080000	75120000	+
chr17	75160000	75200000	+	chr17	75080000	75120000	+
chr17	75160000	75200000	+	chr17	75120000	75160000	+
chr17	77040000	77080000	+	chr17	77000000	77040000	+
chr17	77960000	78000000	+	chr17	77760000	77800000	+
chr17	77960000	78000000	+	chr17	77920000	77960000	+
chr17	78040000	78080000	+	chr17	78000000	78040000	+
chr17	78200000	78240000	+	chr17	78040000	78080000	+
chr17	79360000	79400000	+	chr17	79280000	79320000	+
chr18	12880000	12920000	+	chr18	12720000	12760000	+
chr19	16000000	16040000	+	chr19	15720000	15760000	+
chr19	17120000	17160000	+	chr19	16920000	16960000	+
chr20	57920000	57960000	+	chr20	57600000	57640000	+
chr20	58000000	58040000	+	chr20	57240000	57280000	+
chr20	58000000	58040000	+	chr20	57600000	57640000	+
chrX	16680000	16720000	+	chrX	15720000	15760000	+
chrX	16680000	16720000	+	chrX	15800000	15840000	+
chrX	16680000	16720000	+	chrX	15840000	15880000	+
chrX	16680000	16720000	+	chrX	16120000	16160000	+
chrX	18920000	18960000	+	chrX	18440000	18480000	+
chrX	119880000	119920000	+	chrX	119600000	119640000	+
chrX	133840000	133880000	+	chrX	133640000	133680000	+
chrX	133840000	133880000	+	chrX	133680000	133720000	+
chrX	133880000	133920000	+	chrX	133640000	133680000	+
chrX	133880000	133920000	+	chrX	133680000	133720000	+
