# Supplementary material for: Temporal dynamic reorganization of 3D chromatin architecture in hormone-induced breast cancer and endocrine resistance
Source: Nat Commun. 2019 Apr 3;10:1522. doi: 10.1038/s41467-019-09320-9 (PMC6447566; doi:10.1038/s41467-019-09320-9)
Supplement: Supplementary file 8 — Supplementary Data 5 [file 41467_2019_9320_MOESM8_ESM.xlsx]

## Sheet: Gene Expression
Supplementary Data 5. TamR-specific differentially expressed genes (TDEGs) in ERα-related promoter-enhancer HOMER loops located at TA-MDC&TA-HDC
Gene	Log2_MCF7_Expression	Log2_TamR_Expression
RPL31	10.37	11.84
ATP5E,SLMO2	10.42	11.32
ANXA2	8.48	10.08
PSMA6	8.75	9.87
FN1	1.43	9.31
IGFBP5	7.85	9.18
KRT81	1.5	8.9
TUBA1B	9.44	8.47
DDIT4	6.88	8.42
NAP1L1	7.7	8.4
LGALS3	6.63	8.36
ATRAID,CAD	7.24	8
LAPTM4A	6.99	7.83
KRT80	6.95	7.58
SLC9A3R1	9.1	7.49
SRP54	6.4	7.41
BMI1,COMMD3,COMMD3-BMI1	6.74	7.37
MAL2	6.11	7.23
MMADHC	6.35	7.18
TPD52L1	8.01	7.14
SDC1	5.86	7.13
MRPL33	6.15	7.08
BAZ1A	5.53	7.06
RAB10	6.04	6.97
SNX3	6.14	6.96
PEBP1	7.59	6.81
FAM177A1	5.76	6.73
ARF4	6.05	6.67
SPTSSA	5.59	6.58
MREG	5.91	6.57
SOX4	4.48	6.42
CD59	7.41	6.36
VEZT	5.35	6.33
NAB2	5.1	6.3
PTRHD1	5.55	6.26
PSMD14	5.6	6.24
DUSP6	-1.04	6.22
DNAJC9,MRPS16	7.04	6.2
PTPN12	5.1	6.19
ARHGAP5	4.47	6.17
DTD2	4.67	6.13
NPEPL1,STX16	6.7	6.06
PNKD	5.2	5.97
GPN1	5.16	5.86
NR2F2	4.52	5.86
CALM1	7.16	5.83
DDX47	4.83	5.82
TANK	4.45	5.82
HOMER2	5.01	5.7
MRPL42	5.06	5.67
ABHD17C	4.38	5.67
SMAGP	4.65	5.64
SOCS2	2.11	5.62
IRF2BP2	3.63	5.61
TSPAN3	4.36	5.59
ITPK1	7.39	5.58
PRC1	6.38	5.51
LETMD1	4.39	5.48
STRN3	3.72	5.46
PPP2R3C	4.64	5.41
TSPAN15	5.98	5.38
G2E3	4.07	5.33
SMAD3	3.66	5.32
PHLDA1	-0.44	5.32
TBC1D16	3.33	5.28
TPM1	7.63	5.27
PTPN2	4.61	5.27
IGFBP2	4.6	5.27
RHOB	7.79	5.23
SHISA5	5.92	5.23
TRIM44	4.35	5.19
GNAI2	7.11	5.18
PYGL	4.43	5.18
HDDC3	5.9	5.13
ARF6	6.17	5.08
ATF1	4.44	5.05
CDKN3	5.99	5.01
ORMDL1	4.3	4.97
SNX1	6.01	4.96
UBALD2	3.76	4.94
SEC14L1	3.64	4.85
GALNT4,POC1B,POC1B-GALNT4	4.2	4.84
DTNB	3.5	4.83
NUDT4	5.38	4.73
AGBL5	3.83	4.73
ABHD2	3.38	4.73
ITGB6	2.46	4.73
HEATR5A	3.64	4.69
GPRC5C	2.95	4.69
ITGB5	5.4	4.68
DLGAP5	5.84	4.66
ADK	5.78	4.62
SPRED2	3.64	4.59
SLC44A1	5.16	4.53
ACSL1	2.49	4.52
KLHDC2	5.72	4.51
LAMP2	5.54	4.5
EPT1	3.78	4.5
TIMELESS	5.42	4.49
TLE1	3.71	4.49
ADCY3	3.67	4.49
RBMS1	3.79	4.47
GALNT7	2.71	4.46
SPATA13	2.26	4.46
MBNL2	3.46	4.43
AP4S1	2.28	4.41
CYP51A1	5.53	4.39
ZNF385A	3.63	4.38
KLHL28	2.32	4.37
FLNB	6.04	4.33
SUPT7L	3.72	4.33
RPF2	3.64	4.25
DNAJC3	3.17	4.23
RAP1GDS1	3.49	4.22
NUBPL	3.05	4.21
SLC37A3	2.65	4.21
ID4	0.86	4.19
NR4A1	3.21	4.18
ADGRV1	-2.96	4.18
KIF23	5.26	4.16
MAPK1IP1L	5.07	4.16
PLXNB1	3.03	4.16
DLG5	4.75	4.09
MANSC1	3.46	4.09
CENPU	5.09	4.07
NDRG1	3.24	4.05
GALNT6	4.68	4.04
DIP2B	3.38	4.04
ZNF740	3.23	4.03
C14orf28	1.85	4.03
PDLIM5	2.7	4.01
CHCHD6	3.2	3.99
FAM133B	4.65	3.96
MICAL1,ZBTB24	2.95	3.92
ITGA5	-0.25	3.9
UACA	3.15	3.89
SCD5	2.97	3.89
SLC39A11	3.2	3.88
TRAK1	2.37	3.87
METTL1	4.89	3.86
HS1BP3	3.14	3.84
ABTB1	2.29	3.83
NDST1	4.55	3.81
COQ2	4.53	3.81
TSPAN5	1.59	3.8
LRR1	4.74	3.79
PRC1-AS1	4.62	3.79
FARP1	3.06	3.75
HOXC-AS1	-0.65	3.74
GATAD1	4.56	3.73
SLC5A6	4.83	3.71
FERMT2	4.83	3.71
VPS54	2.73	3.67
TNS3	0.81	3.66
RAB11FIP1	2.77	3.65
BCL2L11	2.78	3.64
PITX1	4.5	3.58
FGD6	0.4	3.55
AFF1	2.53	3.54
TAF2	4.16	3.52
TMEM150C	4.41	3.5
ACOX1	2.68	3.47
RCL1	4.66	3.46
HOXC9	-0.09	3.46
DSCC1	4.4	3.41
SPRYD4	4.03	3.41
MGAT2	4.12	3.39
SUPV3L1	4.65	3.38
SMIM10L1	2.53	3.36
ARHGAP5-AS1	1.95	3.35
AGAP2-AS1	4.07	3.33
MAGI3	4.06	3.32
SIN3B	3.93	3.32
ARNT2	-0.96	3.3
PAPSS2	0.84	3.27
STYX	4.08	3.25
VDR	2.4	3.23
FBXO34	4.05	3.22
CGRRF1	3.85	3.22
ATF3	1.99	3.22
SOCS2-AS1	-0.66	3.22
LINC00992	4.66	3.18
C5orf30	3.97	3.18
CTPS2	4.02	3.17
MYLK-AS1	1.02	3.17
FIG4	2.52	3.16
WDHD1	4.54	3.15
LPGAT1	2.32	3.05
PRTFDC1	-0.74	3.05
SAV1	3.89	3.04
TRPS1	4.62	3.01
TMEM206	2.11	3.01
MATN3	0.85	3.01
HOTAIR	2.16	3
GCH1	4.04	2.99
ARRDC3	3.68	2.97
TTC32	2.24	2.96
DIS3L	4.03	2.95
TAOK3	3.88	2.95
MXRA7	1.52	2.94
RCCD1	3.59	2.93
SESN1	3.66	2.92
SLC26A11	2.27	2.91
ZNF512	2.07	2.91
LRP6	1.98	2.9
BRF2	2.24	2.89
LINC00607	-2.29	2.87
SCFD2	2.23	2.85
KMT2D	3.67	2.84
PML	3.55	2.84
ESPL1	3.69	2.81
MIR331	0.11	2.81
L2HGDH	4.18	2.79
SH3GL3	-0.92	2.79
FAM122B	5.3	2.78
ERMP1	4.9	2.78
MAPRE3	1.14	2.74
CCNYL1	2.04	2.7
HIPK2	1.28	2.69
IRS1	4.66	2.62
CLDN12	3.55	2.62
BDH2	1.81	2.6
TET2	3.47	2.57
PHKA2	3.21	2.55
PLEKHA2	1.02	2.54
IL17RB	3.19	2.49
POLE2	4.49	2.47
SPRY1	-0.37	2.44
PARP16	3.05	2.43
VCPKMT	3.04	2.43
IDNK	1.55	2.42
PLXND1	1.72	2.39
MPDZ	3.43	2.38
NFIB	3.06	2.37
METTL21B	1.58	2.37
BPGM	3.11	2.34
KDM7A	1.12	2.34
NRDE2	3.07	2.33
ST3GAL1	0.85	2.33
KIF3C	1.07	2.28
PMS1	2.88	2.27
DTL	3.37	2.26
SAMD4A	0.42	2.26
LOC100288798	3.99	2.23
GTPBP10	3.1	2.22
DCDC2	1.55	2.17
SAMD12	1.01	2.17
THNSL1	3.53	2.15
CDYL2	3.6	2.13
BARD1	3.12	2.13
ENGASE	1.16	2.12
HERC1	3.39	2.1
ATRIP,TREX1	3.04	2.03
KAT6B	3.24	1.98
ATG14	3.09	1.94
KHK	2.99	1.94
LACTB	3.01	1.93
DUSP2	2.56	1.93
CEP57L1	2.64	1.92
PTPN21	1.08	1.91
ARID3B	0.41	1.9
THSD4	4.14	1.84
CGREF1	3.96	1.8
LRP1	0.26	1.75
LRIG1	4.76	1.72
CLIP2	0.18	1.72
SNX10	2.46	1.64
ZCCHC24	-0.86	1.55
ELOVL4	0.81	1.54
MLXIPL	0.59	1.54
DIRC3	0.62	1.53
KIAA2026	2.38	1.52
RPP25	4.7	1.46
SLC26A2	3.63	1.46
CDC25A	2.22	1.46
AK9	2.58	1.45
TXNDC16	2.33	1.39
PELI1	0.65	1.37
RHEBL1	0.05	1.37
KRTCAP3	4.3	1.36
KTN1-AS1	2.82	1.28
IBSP	-1.97	1.26
LSMEM2,SEMA3B	6.79	1.24
FYN	-1.21	1.24
EML5	-0.5	1.18
BMPR1B	-1.65	1.09
IRF1	2.29	1.08
INPP1	-0.33	1.06
HOXC-AS3	3.24	1.05
KIAA1467	3.71	0.96
CCDC162P	-0.07	0.84
PRR5L	-0.43	0.84
PCED1B	1.53	0.76
HOXC10	5.96	0.73
CACNA1D	2.46	0.71
FAM184A	-0.91	0.71
C14orf159	-0.43	0.68
STAT6	4.26	0.61
CYP4F11	3.05	0.59
SDK2	-1.08	0.58
TBXAS1	-1.87	0.57
CDK6	-2.38	0.53
LINC00673	-2.57	0.49
SNCG	-1.61	0.46
SLC30A3	-1.48	0.35
KALRN	1.31	0.34
CCDC40	-1.14	0.34
FBXL22	2.75	0.29
HIST1H4H	3.26	0.27
DOCK3	-1.84	0.23
TLN2	1.93	0.19
CLDN23	1.53	0.19
SSTR2	-1.8	0.09
LOC100129550	-2.34	-0.03
TGFBI	-3.18	-0.04
EMP1	-4.92	-0.13
SYNPO	1.52	-0.21
LYPD6	1.47	-0.29
KIAA1211L	0.32	-0.3
FSTL4	-1.42	-0.34
RASSF8	2.42	-0.38
CGNL1	-2.05	-0.39
FAM122C	1.45	-0.4
ADGRA2	-1.62	-0.43
CPAMD8	0.58	-0.46
WBSCR27	1.38	-0.55
SYT10	-1.62	-0.56
QRICH2	0.33	-0.57
SLC4A8	1.01	-0.6
HTR7P1	0.27	-0.73
CYP27B1	0.55	-0.75
CA12	6.95	-0.76
SACS	1.14	-0.76
NABP1	1.5	-0.77
LYPD6B	1.61	-0.81
TNS1	1.03	-0.93
RDH16	0.77	-0.93
SHISA2	0.04	-0.93
LINC01252	-1.8	-0.96
CASC10	1.86	-0.98
TMC3-AS1	0.06	-0.99
SLCO3A1	0.88	-1.27
HSD17B6	0.36	-1.3
FRMD6-AS1	0.48	-1.31
LEKR1	-0.05	-1.31
HEY2	-3.62	-1.35
FAM184B	-0.57	-1.43
DPYSL5	-0.48	-1.45
FAM110B	1.19	-1.51
ABCA12	2.01	-1.53
KRT83	-0.65	-1.54
USP3-AS1	0.92	-1.55
ARMC2	-0.32	-1.6
CDKL5	-0.71	-1.6
MIR424,MIR503HG	2.1	-1.75
HEG1	-0.23	-1.78
GSG1	-1.01	-1.78
KLLN	-0.02	-1.81
CDKL1	-0.2	-1.82
ATL1	-0.09	-1.84
STARD13	2.2	-1.92
NCKAP5	-0.24	-2.05
EMILIN1	-0.63	-2.08
ANKAR	-0.93	-2.08
HOXA6	0.7	-2.12
TMEM163	-0.56	-2.22
KSR2	-1.21	-2.28
PDE6A	-1.53	-2.32
FRMD3	-0.01	-2.41
PLAC1	-0.2	-2.42
CALD1	-1.1	-2.46
HOXA5	0.18	-2.55
IGFBP6	-1.36	-2.71
AGAP2	0.83	-2.72
HS6ST3	-0.48	-2.8
LINC00592	-0.78	-2.97
RASL11B	-1.11	-2.98
HOXA7	-0.52	-2.99
ABLIM3	2.83	-3.04
CT62	0.04	-3.06
LDB3	-0.19	-3.07
LINC00482	-1.01	-3.12
ATP8A2	-0.9	-3.13
KLHDC1	-0.88	-3.15
SLC1A2	-0.27	-3.27
DNAJA4	3.73	-3.36
AFF3	0.77	-3.38
TRIM9	-1.1	-3.43
RAB37	1.24	-3.6
PAQR5	0.64	-3.77
SAMD9	0	-4.21
ASTL	0.05	-4.81
RASGRF1	2.23	-4.88
GAREML	-1.52	-5.55
CHGA	0.27	-5.68
PLXNA4	0.46	-6.31
